# Supplementary material for: Early life phenobarbital exposure dysregulates the hippocampal transcriptome
Source: Front Pharmacol. 2024 Mar 28;15:1340691. doi: 10.3389/fphar.2024.1340691 (PMC11007044; doi:10.3389/fphar.2024.1340691)
Supplement: Supplementary file 1 [file Table2.xlsx]

## Sheet: S2 - DESeq2 results
Gene symbol	Transcript ID	P-value (Veh vs PB)	FDR step up (Veh vs PB)	Ratio (Veh vs PB)	Fold change (Veh vs PB)	LSMean(Veh) (Veh vs PB)	LSMean(PB) (Veh vs PB)	P-value (Veh vs Lev)	FDR step up (Veh vs Lev)	Ratio (Veh vs Lev)	Fold change (Veh vs Lev)	LSMean(Veh) (Veh vs Lev)	LSMean(Lev) (Veh vs Lev)
Atp6v1g2	NM_212490	9.13136e-16	1.21392e-11	1.19712	1.19712	3902.32	3259.76	0.964289	0.996306	1.001	1.001	3902.32	3898.43
Nap1l5	NM_001044293	2.82733e-14	1.87932e-10	1.28037	1.28037	2318.31	1810.67	0.889766	0.989103	0.995525	-1.00449	2318.31	2328.74
Slc7a10	NM_053726	9.55398e-14	4.23369e-10	1.27508	1.27508	405.21	317.793	0.476123	0.932201	1.02304	1.02304	405.21	396.085
Ghitm	NM_001005908	2.07755e-13	6.90473e-10	1.15313	1.15313	2184.2	1894.16	0.652955	0.965237	0.991373	-1.0087	2184.2	2203.21
Cplx1	NM_022864	1.43912e-12	3.82633e-09	1.204	1.204	5739.16	4766.74	0.238524	0.842592	1.03134	1.03134	5739.16	5564.77
Cygb	NM_130744	3.99431e-12	8.85006e-09	1.25532	1.25532	307.32	244.813	0.20538	0.826474	1.04141	1.04141	307.32	295.099
Mmd2	NM_001037217	6.28457e-12	1.19353e-08	1.12891	1.12891	3085.7	2733.35	3.77622e-06	0.002953	1.08486	1.08486	3085.7	2844.33
Nav2	NM_138529	1.38226e-10	2.29697e-07	0.882814	-1.13274	1758.88	1992.36	0.0167752	0.446912	0.954429	-1.04775	1758.88	1842.86
Gxylt1	NM_001100887	1.69174e-10	2.49889e-07	0.849713	-1.17687	497.113	585.037	8.06225e-08	0.000267949	0.871745	-1.14713	497.113	570.251
Atp6v1b2	NM_057213	2.42415e-10	3.22267e-07	1.14049	1.14049	6997.96	6135.92	0.575701	0.956727	1.01167	1.01167	6997.96	6917.24
Syt11	NM_031667	3.03848e-10	3.42848e-07	1.14318	1.14318	4803.95	4202.25	3.41315e-05	0.012604	1.09199	1.09199	4803.95	4399.26
Ndrg4	NM_031967	3.09476e-10	3.42848e-07	1.37034	1.37034	3294.66	2404.26	0.745601	0.974325	0.983918	-1.01634	3294.66	3348.51
Prnp	NM_012631	3.42012e-10	3.49747e-07	1.13522	1.13522	6229.76	5487.72	0.844727	0.986441	1.00396	1.00396	6229.76	6205.2
Pea15	NM_001013231	1.19118e-09	1.07716e-06	1.09321	1.09321	8158.54	7462.91	0.00195991	0.194441	1.04638	1.04638	8158.54	7796.92
Plcg1	NM_013187	1.26035e-09	1.07716e-06	0.883577	-1.13176	2167.72	2453.35	0.0356666	0.545629	0.957953	-1.04389	2167.72	2262.87
Zcchc2	NM_001122677	1.3756e-09	1.07716e-06	0.872953	-1.14554	593.563	679.948	0.140639	0.764091	0.967108	-1.03401	593.563	613.75
Syp	NM_012664	1.40748e-09	1.07716e-06	1.14946	1.14946	21511	18714.1	0.372878	0.896421	0.97972	-1.0207	21511	21956.3
Vps41	NM_001107355	1.45847e-09	1.07716e-06	1.1146	1.1146	1795.99	1611.33	0.00542258	0.305457	1.05096	1.05096	1795.99	1708.9
Gng7	NM_024138	1.98736e-09	1.339e-06	1.15792	1.15792	2606.41	2250.94	1.98054e-05	0.0094033	1.10982	1.10982	2606.41	2348.49
Slc6a1	NM_024371	2.01444e-09	1.339e-06	1.1485	1.1485	8191.67	7132.47	0.00726906	0.336624	1.06389	1.06389	8191.67	7699.7
Nap1l2	NM_001024789	2.17907e-09	1.37946e-06	1.14007	1.14007	1458.9	1279.66	0.468678	0.927905	1.0159	1.0159	1458.9	1436.06
Ndrg4	NM_001271095	2.88146e-09	1.74119e-06	1.17992	1.17992	17503.5	14834.4	0.737061	0.9739	0.990694	-1.00939	17503.5	17667.9
Pygm	NM_012638	4.60028e-09	2.65896e-06	1.30881	1.30881	239.14	182.716	0.00597806	0.31789	1.13284	1.13284	239.14	211.099
Glud1	NM_012570	7.35106e-09	4.07188e-06	1.09533	1.09533	8237.84	7520.86	7.43873e-05	0.0224779	1.06434	1.06434	8237.84	7739.83
Scamp1	NM_001100636	1.02561e-08	5.45379e-06	1.09923	1.09923	4004.5	3642.99	0.68814	0.96654	1.00663	1.00663	4004.5	3978.1
Plxnb3	NM_001135878	1.25403e-08	6.41196e-06	0.68996	-1.44936	320.649	464.736	0.00143396	0.170206	0.811783	-1.23186	320.649	394.994
Fam13b	NM_001106158	1.47636e-08	7.26916e-06	0.89456	-1.11787	1844.49	2061.9	0.213239	0.829461	0.975708	-1.0249	1844.49	1890.41
Vxn	NM_001109260	1.59333e-08	7.5649e-06	1.20104	1.20104	3159.29	2630.46	0.613571	0.961289	1.01647	1.01647	3159.29	3108.1
Slc1a3	NM_019225	1.69587e-08	7.77411e-06	1.11758	1.11758	11876.6	10627.1	7.95433e-13	1.05745e-08	1.15166	1.15166	11876.6	10312.6
Zwint	NM_147138	1.95735e-08	8.67368e-06	1.08667	1.08667	24749.4	22775.5	0.0927646	0.701768	1.02518	1.02518	24749.4	24141.5
Atp6v0d1	NM_001011927	2.81454e-08	1.20698e-05	1.14137	1.14137	4333.47	3796.72	0.851538	0.986749	1.00446	1.00446	4333.47	4314.23
Ndfip1	NM_001013059	2.95546e-08	1.22781e-05	1.08838	1.08838	7941.63	7296.77	0.607529	0.961289	0.992199	-1.00786	7941.63	8004.07
Rab3a	NM_013018	3.22305e-08	1.2984e-05	1.17781	1.17781	6537.99	5550.97	0.575108	0.956727	0.983565	-1.01671	6537.99	6647.24
Hnrnpa1	NM_017248	3.77529e-08	1.47614e-05	0.876387	-1.14105	2699.22	3079.95	0.975336	0.997011	1.00074	1.00074	2699.22	2697.22
Phldb1	NM_001191578	4.00721e-08	1.52205e-05	0.900183	-1.11088	1284.25	1426.65	0.000110078	0.0282243	0.928424	-1.07709	1284.25	1383.25
Cd68	NM_001031638	4.54712e-08	1.67915e-05	0.510178	-1.9601	15.7561	30.8835	0.0104278	0.376705	0.722287	-1.38449	15.7561	21.8141
Eif5a2	NM_001100697	5.60516e-08	2.01392e-05	1.16176	1.16176	764.01	657.629	0.105951	0.730776	1.04533	1.04533	764.01	730.876
Frmd4a	NM_001191821	1.09889e-07	3.84438e-05	0.879893	-1.1365	559.58	635.963	0.13756	0.75892	1.0371	1.0371	559.58	539.561
Lnc215	NR_126581	1.25937e-07	4.22252e-05	0.815095	-1.22685	826.857	1014.43	0.109752	0.730776	0.939784	-1.06407	826.857	879.837
Ncald	NM_001024371	1.27051e-07	4.22252e-05	1.16218	1.16218	5925.62	5098.7	0.492771	0.934189	1.01968	1.01968	5925.62	5811.23
Gfap	NM_017009	1.55068e-07	5.028e-05	0.808888	-1.23627	7722.53	9547.1	0.450071	0.922459	1.03102	1.03102	7722.53	7490.16
Atp6v0e2	NM_001002253	1.66226e-07	5.04468e-05	1.15322	1.15322	1582.76	1372.48	0.0278322	0.519014	1.06158	1.06158	1582.76	1490.95
Flna	NM_001134599	1.67769e-07	5.04468e-05	0.865218	-1.15578	1632.74	1887.09	0.00218299	0.203586	0.918574	-1.08864	1632.74	1777.47
Syn1	NM_001110782	1.67848e-07	5.04468e-05	1.22752	1.22752	4186.61	3410.63	0.780444	0.981201	1.01097	1.01097	4186.61	4141.19
Actr1b	NM_001039028	1.7379e-07	5.04468e-05	1.1085	1.1085	2818.14	2542.3	0.26724	0.853462	1.02205	1.02205	2818.14	2757.33
Aldh5a1	NM_022851	1.74556e-07	5.04468e-05	1.12276	1.12276	2226.62	1983.16	0.0221682	0.473159	1.05189	1.05189	2226.62	2116.77
Plek	NM_001025750	1.90836e-07	5.24434e-05	1.68895	1.68895	32.6462	19.3293	0.0896498	0.694651	1.17499	1.17499	32.6462	27.7842
Sst	NM_012659	1.92792e-07	5.24434e-05	1.30072	1.30072	2069.86	1591.32	0.309587	0.873851	0.950096	-1.05252	2069.86	2178.58
Alg2	NM_001100710	1.95441e-07	5.24434e-05	1.08147	1.08147	4555.26	4212.08	0.677193	0.96654	1.00627	1.00627	4555.26	4526.87
Pc	NM_012744	1.97245e-07	5.24434e-05	1.16222	1.16222	869.884	748.465	0.100344	0.720228	1.04837	1.04837	869.884	829.746
Tmx2	NM_001007643	2.21204e-07	5.76605e-05	1.10686	1.10686	1157.5	1045.75	0.108517	0.730776	1.03178	1.03178	1157.5	1121.85
Tubb2a	NM_001109119	2.2631e-07	5.78571e-05	1.13139	1.13139	32959.8	29132.2	0.767056	0.979039	0.992963	-1.00709	32959.8	33193.4
Srrm2	NM_001277154	2.34695e-07	5.88686e-05	0.88611	-1.12853	10713.5	12090.4	0.0052292	0.303132	0.936751	-1.06752	10713.5	11436.8
Cc2d1a	NM_001013869	2.41334e-07	5.94127e-05	0.876121	-1.14139	970.389	1107.6	0.00927993	0.361781	0.935317	-1.06916	970.389	1037.5
Acta1	NM_019212	2.57145e-07	6.21542e-05	1.38683	1.38683	152.608	110.041	0.696746	0.967784	0.97614	-1.02444	152.608	156.338
Sparcl1	NM_012946	2.81537e-07	6.68348e-05	1.09596	1.09596	22446.3	20480.9	0.00254797	0.220133	1.05531	1.05531	22446.3	21269.9
Slc32a1	NM_031782	4.11961e-07	9.60809e-05	1.20242	1.20242	1260.14	1048.01	0.98428	0.997415	0.999286	-1.00071	1260.14	1261.04
Lix1	NM_001106214	4.6513e-07	0.000106611	1.14535	1.14535	841.824	734.992	0.0332406	0.537223	1.05873	1.05873	841.824	795.129
Serpini1	NM_053779	4.73818e-07	0.000106762	1.12598	1.12598	3703.46	3289.1	0.444112	0.920842	1.01816	1.01816	3703.46	3637.41
Epb41l1	NM_172090	5.08918e-07	0.000112759	1.0772	1.0772	9534.93	8851.56	0.0387267	0.561178	1.03106	1.03106	9534.93	9247.73
P3h3	NM_001106620	5.43761e-07	0.000118504	0.82199	-1.21656	818.789	996.106	0.00900569	0.359033	0.902631	-1.10787	818.789	907.114
Rbm14	NM_133388	5.64099e-07	0.000120954	0.847577	-1.17983	572.47	675.419	0.589966	0.95905	0.982204	-1.01812	572.47	582.842
Uchl1	NM_017237	5.85869e-07	0.000122532	1.10407	1.10407	10487.5	9498.9	0.456709	0.924702	0.985373	-1.01484	10487.5	10643.1
Scg5	NM_013175	5.95369e-07	0.000122532	1.20189	1.20189	1646	1369.51	0.425734	0.9123	0.971192	-1.02966	1646	1694.82
Map1lc3b	NM_022867	5.99109e-07	0.000122532	1.0963	1.0963	2958.79	2698.89	0.801361	0.983606	1.00463	1.00463	2958.79	2945.15
Armcx3	NM_001014273	6.13332e-07	0.00012354	1.10651	1.10651	1800.93	1627.58	0.760404	0.977452	1.00618	1.00618	1800.93	1789.87
Rgs14	NM_053764	7.12584e-07	0.000141389	1.19631	1.19631	672.26	561.943	0.155349	0.77538	0.950403	-1.05219	672.26	707.342
Tspyl1	NM_001013033	7.45875e-07	0.000145819	1.06335	1.06335	2267.37	2132.29	0.879675	0.987823	1.00187	1.00187	2267.37	2263.14
Porcn	NM_001173355	7.7736e-07	0.000149771	1.13098	1.13098	677.428	598.973	0.0242503	0.491682	1.05741	1.05741	677.428	640.65
Cyb5r1	NM_001013126	8.09071e-07	0.000153654	1.13421	1.13421	573.116	505.299	0.185796	0.80657	0.967285	-1.03382	573.116	592.5
Wwc2	NM_001109111	8.28889e-07	0.000155201	0.860324	-1.16235	682.045	792.777	0.075679	0.669379	0.94695	-1.05602	682.045	720.255
Cemip2	NM_001107596	8.64559e-07	0.000157546	0.869591	-1.14997	485.126	557.878	0.23225	0.83809	0.966332	-1.03484	485.126	502.028
Slc40a1	NM_133315	8.65117e-07	0.000157546	1.19859	1.19859	256.917	214.349	0.648035	0.965237	0.983687	-1.01658	256.917	261.178
Slc13a5	NM_170668	9.15741e-07	0.000164512	1.30603	1.30603	173.196	132.613	0.049802	0.602712	1.11105	1.11105	173.196	155.886
Pdyn	NM_019374	9.56452e-07	0.000169108	1.35469	1.35469	239.721	176.956	0.177654	0.802186	1.08617	1.08617	239.721	220.702
Igsf3	NM_001106455	9.66768e-07	0.000169108	0.85418	-1.17071	1674.55	1960.42	0.710022	0.968489	1.01208	1.01208	1674.55	1654.57
Acsbg1	NM_134389	1.05377e-06	0.000181933	1.14078	1.14078	2286.4	2004.24	0.0406114	0.570706	1.0567	1.0567	2286.4	2163.71
Gpr83	NM_080411	1.07231e-06	0.00018276	1.29735	1.29735	284.683	219.433	0.0120187	0.394605	1.14245	1.14245	284.683	249.186
Ncdn	NM_053543	1.09796e-06	0.000184763	1.17067	1.17067	18533.7	15831.7	0.933844	0.993583	0.99732	-1.00269	18533.7	18583.5
Tfrc	NM_022712	1.17554e-06	0.000195346	1.20892	1.20892	1956.02	1617.99	0.499251	0.934978	0.974038	-1.02665	1956.02	2008.16
Lynx1	NM_001130546	1.24969e-06	0.000205104	1.26792	1.26792	4814.55	3797.19	0.847614	0.986441	1.00945	1.00945	4814.55	4769.5
Pdha1	NM_001004072	1.26899e-06	0.000205731	1.10921	1.10921	4327.8	3901.71	0.510578	0.939333	1.01415	1.01415	4327.8	4267.4
Vim	NM_031140	1.3793e-06	0.00022092	0.814422	-1.22786	1388.46	1704.84	0.0492385	0.602029	0.919668	-1.08735	1388.46	1509.74
Snx10	NM_001013085	1.6685e-06	0.000264061	1.12448	1.12448	1727.87	1536.59	0.810196	0.983606	1.00588	1.00588	1727.87	1717.77
Pfkm	NM_031715	1.70137e-06	0.000266095	1.11109	1.11109	4113.89	3702.58	0.808202	0.983606	1.00535	1.00535	4113.89	4092.01
Ggt7	NM_130423	1.84626e-06	0.000285397	1.1455	1.1455	1857.54	1621.59	0.891293	0.989103	1.00389	1.00389	1857.54	1850.35
Nsf	NM_021748	1.89878e-06	0.000290143	1.15432	1.15432	5386.8	4666.64	0.81617	0.983606	1.00702	1.00702	5386.8	5349.24
Scrib	NM_001191879	1.92595e-06	0.00029095	0.890951	-1.1224	851.544	955.771	0.262351	0.853462	0.973015	-1.02773	851.544	875.161
Tmem70	NM_001109258	2.05333e-06	0.000306707	1.13651	1.13651	688.372	605.692	0.0400971	0.568285	1.05658	1.05658	688.372	651.509
Eef1b2	NM_001108799	2.07703e-06	0.000306801	0.874811	-1.1431	1428.88	1633.35	0.427006	0.912493	0.977787	-1.02272	1428.88	1461.34
Spryd3	NM_001191790	2.18637e-06	0.000319402	1.09859	1.09859	3070.22	2794.68	0.896984	0.989103	0.99744	-1.00257	3070.22	3078.1
Catsperg	NM_001170340	2.24661e-06	0.000324635	0.719882	-1.38912	82.5799	114.713	0.0186617	0.46124	0.847551	-1.17987	82.5799	97.4336
Sucla2	NM_001108387	2.35863e-06	0.00033412	1.10517	1.10517	1572.18	1422.57	0.728602	0.972392	1.00734	1.00734	1572.18	1560.71
Sfpq	NM_001025271	2.36251e-06	0.00033412	0.857674	-1.16594	2734.41	3188.17	0.391361	0.900548	0.972462	-1.02832	2734.41	2811.84
Fahd2a	NM_001134834	2.59815e-06	0.000361369	1.15331	1.15331	325.495	282.226	0.836552	0.986082	0.993872	-1.00617	325.495	327.502
Ywhab	NM_019377	2.60956e-06	0.000361369	1.09007	1.09007	14852.5	13625.3	0.42185	0.911331	1.01484	1.01484	14852.5	14635.3
Tril	NM_001034010	2.65165e-06	0.000363413	1.10581	1.10581	4007.27	3623.82	3.53212e-07	0.000766645	1.11529	1.11529	4007.27	3593.03
Baz2a	NM_001107158	2.77886e-06	0.000366233	0.882458	-1.1332	814.381	922.855	0.252149	0.849177	0.969736	-1.03121	814.381	839.797
Ube2l3	NM_001329136	2.79456e-06	0.000366233	1.08663	1.08663	2266.55	2085.85	0.103981	0.726355	1.02918	1.02918	2266.55	2202.3
Tef	NM_019194	2.82707e-06	0.000366233	1.11229	1.11229	3211.66	2887.42	0.0845959	0.683057	1.03991	1.03991	3211.66	3088.39
Cspp1	NM_001191864	2.83799e-06	0.000366233	0.856237	-1.1679	330.089	385.511	0.0227742	0.477319	0.926757	-1.07903	330.089	356.176
Ensa	NM_021842	2.8669e-06	0.000366233	1.18495	1.18495	2221.5	1874.76	0.81965	0.983606	0.991786	-1.00828	2221.5	2239.9
Tp53inp2	NM_001270947	2.87144e-06	0.000366233	1.16854	1.16854	6311.95	5401.59	0.0919647	0.700158	1.05765	1.05765	6311.95	5967.89
Fgfbp3	NM_001109165	2.89025e-06	0.000366233	1.2067	1.2067	661.378	548.087	0.0229995	0.479994	1.09525	1.09525	661.378	603.857
Rtn3	NM_080909	2.90366e-06	0.000366233	1.226	1.226	2036.25	1660.89	0.777441	0.981164	1.01236	1.01236	2036.25	2011.38
Srek1	NM_020092	2.92917e-06	0.000366233	0.857368	-1.16636	401.992	468.868	0.646073	0.965237	0.984836	-1.0154	401.992	408.182
Pot1	NM_001024322	2.94772e-06	0.000366233	0.806139	-1.24048	164.96	204.629	0.109025	0.730776	0.927885	-1.07772	164.96	177.78
Atp6ap2	NM_001007091	3.04783e-06	0.000374458	1.12943	1.12943	1795.96	1590.15	0.220066	0.831834	0.968667	-1.03235	1795.96	1854.06
Scn1b	NM_017288	3.09246e-06	0.000374458	1.47179	1.47179	795.931	540.791	0.560267	0.951406	1.0493	1.0493	795.931	758.534
Setdb1	NM_001271175	3.09842e-06	0.000374458	0.912579	-1.0958	1057.31	1158.6	0.392672	0.90088	0.983261	-1.01702	1057.31	1075.31
Rgl2	NM_212547	3.27822e-06	0.000392619	0.860256	-1.16244	512.132	595.326	0.0251599	0.502845	0.929781	-1.07552	512.132	550.81
Snca	NM_019169	3.46069e-06	0.000410771	1.14734	1.14734	5893.18	5136.38	0.451701	0.922803	1.02252	1.02252	5893.18	5763.4
G3bp1	NM_133565	3.51507e-06	0.000413534	0.916144	-1.09153	2018.42	2203.17	0.33039	0.881108	1.01865	1.01865	2018.42	1981.47
Nsd2	NM_001191552	3.55382e-06	0.000414425	0.89585	-1.11626	1139.04	1271.47	0.398074	0.904425	0.980051	-1.02035	1139.04	1162.23
Sfi1	NM_001191682	3.58839e-06	0.000414818	0.853932	-1.17105	219.863	257.472	0.0063172	0.322486	0.910387	-1.09843	219.863	241.505
Rab40b	NM_001107076	3.82836e-06	0.000438743	1.15844	1.15844	478.258	412.848	0.203333	0.826132	1.04098	1.04098	478.258	459.429
Fkbp1a	NM_013102	3.95139e-06	0.000448972	1.10753	1.10753	5835.07	5268.53	0.803489	0.983606	1.00552	1.00552	5835.07	5803.06
Bmp1	NM_031323	4.14412e-06	0.000466881	0.870018	-1.1494	594.799	683.662	0.0184198	0.460856	0.930899	-1.07423	594.799	638.951
Traf3	NM_001108724	4.24405e-06	0.000474121	1.12784	1.12784	1696.86	1504.53	0.269233	0.853462	1.02924	1.02924	1696.86	1648.66
Slc45a1	NM_144747	4.49326e-06	0.000497778	1.14455	1.14455	1014.56	886.426	0.81606	0.983606	0.993217	-1.00683	1014.56	1021.49
Srrm1	NM_001107986	4.53379e-06	0.000498117	0.917675	-1.08971	1565.16	1705.57	0.0290596	0.524053	0.959802	-1.04188	1565.16	1630.71
Pdhb	NM_001007620	4.65478e-06	0.000507218	1.10901	1.10901	1746.92	1575.2	0.816119	0.983606	0.994783	-1.00524	1746.92	1756.08
Atp1b1	NM_013113	4.69738e-06	0.000507699	1.11412	1.11412	24039	21576.6	0.470616	0.928006	0.983119	-1.01717	24039	24451.7
Arl8b	NM_001024332	4.78632e-06	0.000513139	1.09788	1.09788	3508.46	3195.68	0.502528	0.935077	1.01376	1.01376	3508.46	3460.85
Ppp3cb	NM_017042	4.97828e-06	0.000526429	1.08336	1.08336	6061.12	5594.76	0.590356	0.95905	1.00947	1.00947	6061.12	6004.24
Hpca	NM_017122	4.98948e-06	0.000526429	1.25644	1.25644	10166.5	8091.5	0.51157	0.939858	1.03336	1.03336	10166.5	9838.31
Abat	NM_031003	5.22976e-06	0.000544608	1.2059	1.2059	765.152	634.505	0.253405	0.849177	1.04786	1.04786	765.152	730.207
Stoml1	NM_001305238	5.24371e-06	0.000544608	1.13496	1.13496	754.719	664.972	0.91914	0.992204	0.997205	-1.0028	754.719	756.835
Gcn1	NM_001168664	5.57995e-06	0.000575038	0.890187	-1.12336	1750.77	1966.74	0.190019	0.81304	0.966908	-1.03422	1750.77	1810.69
Insyn1	NM_001113791	5.7462e-06	0.000587615	1.10664	1.10664	1434.28	1296.06	0.0285483	0.522694	1.05001	1.05001	1434.28	1365.96
Tmem50b	NM_001025014	5.93571e-06	0.000597867	1.14736	1.14736	3736.55	3256.66	0.207369	0.827841	1.03897	1.03897	3736.55	3596.4
Tsc22d1	NM_013043	5.93639e-06	0.000597867	1.08307	1.08307	4884.28	4509.65	0.275529	0.855571	1.01937	1.01937	4884.28	4791.45
Got1	NM_012571	6.22449e-06	0.0006202	1.14257	1.14257	3405.06	2980.18	0.7861	0.981297	1.00802	1.00802	3405.06	3377.96
Ttyh1	NM_001106225	6.29015e-06	0.0006202	1.08495	1.08495	6183.28	5699.11	0.241197	0.844699	1.02136	1.02136	6183.28	6053.95
Serinc1	NM_182951	6.2981e-06	0.0006202	1.09627	1.09627	11410.7	10408.6	0.896121	0.989103	1.00266	1.00266	11410.7	11380.4
Bcat1	NM_017253	6.45636e-06	0.00063111	1.09615	1.09615	11621.3	10601.9	0.335992	0.883313	0.980625	-1.01976	11621.3	11850.9
Uqcrfs1	NM_001008888	6.57229e-06	0.000637752	1.12781	1.12781	2004.39	1777.23	0.376022	0.896803	1.02385	1.02385	2004.39	1957.7
Ndufs1	NM_001005550	6.75346e-06	0.000647837	1.12061	1.12061	1726.93	1541.06	0.104166	0.72654	1.04187	1.04187	1726.93	1657.54
Zmiz1	NM_001108393	6.77999e-06	0.000647837	0.919052	-1.08808	3486.31	3793.37	0.339071	0.883313	0.982193	-1.01813	3486.31	3549.52
Bcas3	NM_001173430	6.82242e-06	0.000647837	1.13807	1.13807	396.195	348.129	0.474671	0.931544	1.02051	1.02051	396.195	388.231
Slc25a11	NM_022398	6.87146e-06	0.000647867	1.12645	1.12645	587.136	521.228	0.0864219	0.685666	1.04614	1.04614	587.136	561.24
Rab6a	NM_053366	6.98941e-06	0.000650248	1.12189	1.12189	8558.15	7628.31	0.376085	0.896803	1.0229	1.0229	8558.15	8366.57
Med12	NM_001193292	7.01918e-06	0.000650248	0.858088	-1.16538	563.3	656.46	0.202171	0.825798	0.957246	-1.04466	563.3	588.46
Fnbp1l	NM_001039609	7.04346e-06	0.000650248	0.807162	-1.23891	780.413	966.861	0.952258	0.994847	1.00287	1.00287	780.413	778.179
Nefl	NM_031783	7.14018e-06	0.000654631	1.22029	1.22029	9402.38	7705.05	0.916424	0.991994	1.00466	1.00466	9402.38	9358.75
Zcchc8	NM_001105929	7.66893e-06	0.000698293	0.85377	-1.17128	363.172	425.375	0.369915	0.895985	0.968521	-1.0325	363.172	374.977
Gpr158	NM_001170326	7.77886e-06	0.000703484	1.20011	1.20011	1574.48	1311.94	0.44881	0.922459	1.03131	1.03131	1574.48	1526.68
Gabrg1	NM_080586	8.43124e-06	0.00075733	1.1871	1.1871	555.548	467.986	0.007037	0.336624	1.10902	1.10902	555.548	500.938
Atp13a5	NM_001191657	8.54668e-06	0.000762547	1.24471	1.24471	145.205	116.658	0.0447739	0.586825	1.10225	1.10225	145.205	131.736
Camk2b	NM_021739	9.08464e-06	0.000800297	1.13892	1.13892	14494.2	12726.3	0.768722	0.979039	0.991422	-1.00865	14494.2	14619.6
Trak2	NM_133560	9.09018e-06	0.000800297	1.09912	1.09912	4335.51	3944.52	0.0310057	0.528499	1.04697	1.04697	4335.51	4141.01
Mgll	NM_138502	9.17809e-06	0.000801994	1.15823	1.15823	576.463	497.712	0.000238039	0.0472312	1.12926	1.12926	576.463	510.481
Col16a1	NM_001302967	9.26529e-06	0.000801994	0.7854	-1.27324	295.733	376.538	0.0803605	0.677554	0.908671	-1.10051	295.733	325.457
LRRTM1	NM_001109374	9.31604e-06	0.000801994	1.1283	1.1283	1411.29	1250.82	0.423719	0.911849	1.02195	1.02195	1411.29	1380.98
Gpc5	NM_001107285	9.35076e-06	0.000801994	1.18298	1.18298	399.816	337.974	0.195192	0.817376	1.04994	1.04994	399.816	380.798
Rtkn	NM_184046	9.59746e-06	0.000812667	1.19812	1.19812	306.647	255.94	0.464035	0.927849	1.03001	1.03001	306.647	297.713
Rtkn	NM_184046.1	9.59746e-06	0.000812667	1.19812	1.19812	306.647	255.94	0.464035	0.927849	1.03001	1.03001	306.647	297.713
Ptdss1	NM_001012113	9.77804e-06	0.000822717	1.09189	1.09189	1027.82	941.325	0.0122518	0.396292	1.05091	1.05091	1027.82	978.032
Sec14l2	NM_053801	1.00848e-05	0.000843195	1.12303	1.12303	731.32	651.201	0.0313429	0.530417	1.05796	1.05796	731.32	691.252
Kcnc1	NM_012856	1.07009e-05	0.000889111	1.16039	1.16039	686.986	592.028	0.549732	0.951321	1.02029	1.02029	686.986	673.322
Higd2a	NM_001106102	1.09719e-05	0.000905965	1.15963	1.15963	785.634	677.485	0.505947	0.937842	1.02254	1.02254	785.634	768.318
Synpr	NM_023974	1.1254e-05	0.000920435	1.14785	1.14785	857.559	747.099	0.364271	0.894601	1.02876	1.02876	857.559	833.586
Meis2	NM_001107758	1.13039e-05	0.000920435	0.733162	-1.36395	450.229	614.092	0.0101642	0.373268	0.833601	-1.19961	450.229	540.101
Galnt16	NM_001100863	1.13548e-05	0.000920435	1.10714	1.10714	2324.98	2099.99	0.35759	0.891065	1.02151	1.02151	2324.98	2276.02
Cap2	NM_053874	1.22401e-05	0.000982341	1.28346	1.28346	518.257	403.798	0.20262	0.825798	1.07508	1.07508	518.257	482.063
Sox11	NM_053349	1.23206e-05	0.000982341	0.815509	-1.22623	499.211	612.146	0.710436	0.968489	0.982733	-1.01757	499.211	507.983
Aspm	NM_001105955	1.23402e-05	0.000982341	0.799118	-1.25138	183.519	229.652	0.247165	0.849177	1.06241	1.06241	183.519	172.738
Hapln1	NM_019189	1.25448e-05	0.000992683	1.15679	1.15679	786.887	680.233	0.00827914	0.3539	1.09182	1.09182	786.887	720.712
Ahnak	NM_001191951	1.30081e-05	0.00102325	0.788853	-1.26766	397.37	503.732	0.030859	0.5273	0.888858	-1.12504	397.37	447.057
Mbd6	NM_001170566	1.32948e-05	0.00103966	0.870891	-1.14825	866.387	994.827	9.95104e-05	0.0271674	0.883706	-1.1316	866.387	980.401
Aldoc	NM_012497	1.34354e-05	0.00104451	1.10958	1.10958	5364.2	4834.45	0.513251	0.94022	1.01572	1.01572	5364.2	5281.16
Agpat3	NM_001106378	1.37498e-05	0.00106273	1.08154	1.08154	4790.47	4429.28	0.155438	0.77538	1.02591	1.02591	4790.47	4669.46
Wdr77	NM_001008771.1	1.51185e-05	0.00116177	1.09883	1.09883	953.63	867.86	0.460018	0.926022	0.98417	-1.01608	953.63	968.968
Trim67	NM_001135715	1.5332e-05	0.00117046	0.799543	-1.25071	266.499	333.314	0.0643701	0.632631	1.10205	1.10205	266.499	241.821
Plpp3	NM_138905	1.54078e-05	0.00117046	1.09484	1.09484	3153.29	2880.14	4.64867e-05	0.0154499	1.08912	1.08912	3153.29	2895.26
Itm2a	NM_001025712	1.60239e-05	0.00121035	1.17571	1.17571	887.013	754.451	0.711523	0.968662	1.01391	1.01391	887.013	874.844
Selenof	NM_133297	1.65046e-05	0.00123335	1.08975	1.08975	3016.8	2768.35	0.268808	0.853462	1.02227	1.02227	3016.8	2951.08
Sorcs2	NM_001107225	1.65139e-05	0.00123335	1.09136	1.09136	1513.94	1387.2	0.00985355	0.371085	1.05369	1.05369	1513.94	1436.8
Dnm1	NM_080689	1.66734e-05	0.00123773	1.17367	1.17367	9098.72	7752.35	0.668923	0.96654	0.984229	-1.01602	9098.72	9244.52
Map1a	NM_030995	1.67588e-05	0.00123773	1.13215	1.13215	15461.8	13657	0.0159647	0.439663	1.07195	1.07195	15461.8	14424
Fgf13	NM_053428	1.69451e-05	0.00124458	1.11314	1.11314	6017.26	5405.67	0.089667	0.694651	1.04317	1.04317	6017.26	5768.26
Pnn	NM_001109023	1.74784e-05	0.00127294	0.890666	-1.12276	1746.35	1960.72	0.000717521	0.108395	0.912769	-1.09557	1746.35	1913.24
Shank3	NM_021676	1.75228e-05	0.00127294	1.13267	1.13267	4581	4044.44	9.27384e-06	0.00560393	1.13727	1.13727	4581	4028.08
Hjurp	NM_001191813	1.79272e-05	0.00129524	0.681666	-1.46699	45.2155	66.3309	0.53084	0.944024	0.944152	-1.05915	45.2155	47.8901
Lig1	NM_001024268	1.81123e-05	0.00130154	0.858478	-1.16485	283.345	330.055	0.39477	0.902511	0.969817	-1.03112	283.345	292.163
Mfsd1	NM_001191847	1.91061e-05	0.00136557	1.11698	1.11698	542.707	485.868	0.0188566	0.46124	1.06237	1.06237	542.707	510.847
Pgk1	NM_053291	1.9349e-05	0.00137554	1.0916	1.0916	3548.27	3250.52	0.843621	0.986441	1.00405	1.00405	3548.27	3533.97
Clstn3	NM_134376	2.02531e-05	0.00142459	1.11297	1.11297	5184.32	4658.1	0.978571	0.997138	1.00067	1.00067	5184.32	5180.83
Ska2	NM_001009624	2.02534e-05	0.00142459	0.751319	-1.33099	67.3821	89.685	0.365885	0.895119	0.939842	-1.06401	67.3821	71.6951
Slc15a2	NM_031672	2.03996e-05	0.00142733	1.13924	1.13924	771.008	676.773	0.0185272	0.460856	1.0745	1.0745	771.008	717.55
Nsmf	NM_057190	2.06418e-05	0.00142826	1.14255	1.14255	11638	10185.9	0.00434699	0.287507	1.09335	1.09335	11638	10644.3
Tgfbr1	NM_012775	2.07004e-05	0.00142826	0.877597	-1.13948	522.41	595.273	0.0638176	0.632631	1.05932	1.05932	522.41	493.157
Slc25a18	NM_001044280	2.0827e-05	0.00142826	1.18081	1.18081	663.985	562.314	0.505248	0.937651	1.02622	1.02622	663.985	647.019
Slc2a13	NM_133611	2.08426e-05	0.00142826	1.11271	1.11271	1202.72	1080.89	0.0255878	0.506951	1.05749	1.05749	1202.72	1137.34
Atxn2l	NM_001130097	2.10151e-05	0.00143269	0.918925	-1.08823	2655.51	2889.8	0.00040175	0.0731625	0.932029	-1.07293	2655.51	2849.16
Tns3	NM_001170459	2.17858e-05	0.00147765	0.88702	-1.12737	1420.76	1601.72	0.163977	0.783578	0.961365	-1.04019	1420.76	1477.86
Rtn3	NM_001009953	2.2156e-05	0.0014907	1.08567	1.08567	18060.3	16635.2	0.653318	0.965376	0.991339	-1.00874	18060.3	18218.1
Pygb	NM_013188	2.22025e-05	0.0014907	1.07279	1.07279	4016.86	3744.32	0.00255006	0.220133	1.05123	1.05123	4016.86	3821.11
Dynlt3	NM_001013228	2.28653e-05	0.00152749	1.13969	1.13969	1463.58	1284.18	0.526028	0.944024	1.01971	1.01971	1463.58	1435.28
Rnf14	NM_001034995	2.29902e-05	0.00152816	1.09469	1.09469	7028.33	6420.4	0.933004	0.993583	1.0018	1.0018	7028.33	7015.72
Dmgdh	NM_139102	2.3742e-05	0.00157028	0.627902	-1.5926	30.8498	49.1315	0.0196855	0.462826	0.770719	-1.29749	30.8498	40.0273
Arhgef1	NM_021694	2.41132e-05	0.00157685	0.86185	-1.16029	740.996	859.774	0.0267911	0.51394	0.9248	-1.08131	740.996	801.25
Myef2	NM_001013205	2.42015e-05	0.00157685	0.898632	-1.1128	2044.76	2275.42	0.0550668	0.61945	0.952521	-1.04985	2044.76	2146.69
Ahcyl1	NM_001108561	2.42401e-05	0.00157685	1.07749	1.07749	3695	3429.26	0.571977	0.9559	1.01002	1.01002	3695	3658.34
Calm1	NM_031969	2.44094e-05	0.00157685	1.09284	1.09284	17276.9	15809.2	0.0961624	0.712542	1.03561	1.03561	17276.9	16682.8
Mapk1	NM_053842	2.44344e-05	0.00157685	1.07502	1.07502	7954.12	7399.05	0.23618	0.841459	1.0205	1.0205	7954.12	7794.35
Nasp	NM_001005543	2.5379e-05	0.00162989	0.864487	-1.15676	715.517	827.678	0.814365	0.983606	1.0082	1.0082	715.517	709.695
Map2k1	NM_031643	2.63791e-05	0.00168598	1.12793	1.12793	2107.39	1868.38	0.518338	0.942097	0.981721	-1.01862	2107.39	2146.63
Pcmt1	NM_013073	2.6576e-05	0.00169044	1.09575	1.09575	1758	1604.38	0.216738	0.831829	1.02718	1.02718	1758	1711.48
Nell2	NM_031070	2.83631e-05	0.00179145	1.12133	1.12133	11493.1	10249.5	0.197267	0.822328	1.03589	1.03589	11493.1	11095
Syngr3	NM_001106985	2.84335e-05	0.00179145	1.11511	1.11511	1432.48	1284.61	0.465183	0.927849	0.981256	-1.0191	1432.48	1459.84
Adora1	NM_017155	2.98056e-05	0.00186903	1.10488	1.10488	647.249	585.807	0.0105231	0.377072	1.06281	1.06281	647.249	608.996
Adgrl4	NM_022294	3.11192e-05	0.00194224	1.1608	1.1608	282.842	243.661	0.191306	0.813694	1.04739	1.04739	282.842	270.045
Nxf1	NM_021579	3.14918e-05	0.00195632	0.873595	-1.1447	962.135	1101.35	0.218777	0.831829	0.960733	-1.04087	962.135	1001.46
Mindy3	NM_001106122	3.36847e-05	0.00208281	1.10676	1.10676	924.634	835.442	0.114937	0.740199	1.03916	1.03916	924.634	889.791
Scoc	NM_001013235	3.42363e-05	0.00210712	1.10574	1.10574	3017.32	2728.79	0.307849	0.872279	1.02501	1.02501	3017.32	2943.7
Pgam1	NM_053290	3.44073e-05	0.00210789	1.12488	1.12488	6008.7	5341.63	0.622759	0.964629	0.986135	-1.01406	6008.7	6093.18
Eef1a1	NM_175838	3.50306e-05	0.00213623	0.922781	-1.08368	21965.7	23803.8	0.15412	0.775301	1.02808	1.02808	21965.7	21365.8
Srsf7	NM_001039035	3.57996e-05	0.00217315	0.861027	-1.1614	511.779	594.383	0.0243136	0.49197	0.92143	-1.08527	511.779	555.418
Gapdh	NM_017008	3.65017e-05	0.0022057	1.09071	1.09071	9177.27	8414.04	0.900209	0.989103	0.997368	-1.00264	9177.27	9201.48
Kdm6b	NM_001108829	3.70726e-05	0.00223006	0.897229	-1.11454	976.248	1088.07	0.0800534	0.676561	0.954875	-1.04726	976.248	1022.38
Ckap2	NM_001169139	3.73469e-05	0.00223644	0.740401	-1.35062	84.2667	113.812	0.373239	0.896421	0.936179	-1.06817	84.2667	90.0113
Crocc	NM_001107990	3.80084e-05	0.00225735	0.86506	-1.15599	407.876	471.5	0.0108001	0.380677	0.913878	-1.09424	407.876	446.313
Tspan7	NM_001108815	3.82026e-05	0.00225735	1.07364	1.07364	8275.28	7707.69	0.181943	0.804716	0.977262	-1.02327	8275.28	8467.82
Zfyve27	NM_199104	3.82054e-05	0.00225735	1.08076	1.08076	2055.47	1901.88	0.327571	0.881108	0.981787	-1.01855	2055.47	2093.6
Dot1l	NM_001108733	3.88259e-05	0.00228385	0.902332	-1.10824	1189	1317.7	0.0206738	0.466807	0.943712	-1.05965	1189	1259.92
Hdac10	NM_001035000	3.91228e-05	0.00229118	0.827879	-1.20791	170.463	205.903	0.0195468	0.462826	0.897575	-1.11411	170.463	189.915
Hadh	NM_057186	3.9703e-05	0.00229331	1.18468	1.18468	328.709	277.468	0.912692	0.99193	0.995541	-1.00448	328.709	330.182
Gemin2	NM_053389	3.97942e-05	0.00229331	0.808034	-1.23757	82.0734	101.572	0.0862617	0.685666	0.913378	-1.09484	82.0734	89.8569
Usp40	NM_001134885	3.98392e-05	0.00229331	0.86746	-1.15279	380.16	438.244	0.0101344	0.373268	0.914511	-1.09348	380.16	415.697
Map4k4	NM_001106904	3.99292e-05	0.00229331	0.916292	-1.09136	3777.38	4122.47	0.7496	0.975465	0.993219	-1.00683	3777.38	3803.17
Atp6v0a1	NM_031604	4.01731e-05	0.00229331	1.09833	1.09833	8781.71	7995.51	0.881219	0.987823	1.00342	1.00342	8781.71	8751.82
Arf3	NM_080904	4.01942e-05	0.00229331	1.10675	1.10675	21463.8	19393.5	0.355361	0.889576	1.02309	1.02309	21463.8	20979.5
Sncb	NM_080777	4.03667e-05	0.00229331	1.14079	1.14079	3880.48	3401.58	0.28844	0.864381	0.966564	-1.03459	3880.48	4014.72
Shroom2	NM_001047893	4.12825e-05	0.00233536	1.08884	1.08884	3241.96	2977.46	0.364686	0.894766	1.01896	1.01896	3241.96	3181.63
Vamp1	NM_013090	4.15945e-05	0.00234304	1.22056	1.22056	1201.48	984.362	0.940953	0.99373	1.0036	1.0036	1201.48	1197.17
Gabbr1	NM_031028	4.17804e-05	0.00234358	1.07606	1.07606	14869	13818	0.798813	0.983606	1.00457	1.00457	14869	14801.4
Ubl3	NM_001015030	4.21718e-05	0.0023556	1.09476	1.09476	2085.57	1905.05	0.595877	0.960113	0.988384	-1.01175	2085.57	2110.09
Enpp6	NM_001107311	4.31446e-05	0.00239985	0.635098	-1.57456	37.5087	59.0597	0.348711	0.888434	0.899271	-1.11201	37.5087	41.7101
Aco2	NM_024398	4.34619e-05	0.00240743	1.08695	1.08695	6182.16	5687.6	0.227495	0.83593	1.0249	1.0249	6182.16	6031.97
Rpl24	NM_022515	4.62511e-05	0.0025513	0.877389	-1.13975	1293.64	1474.42	0.05249	0.61259	0.939529	-1.06436	1293.64	1376.9
Cntnap1	NM_032061	4.8261e-05	0.00265116	1.21091	1.21091	1993.97	1646.66	0.556114	0.951406	0.972713	-1.02805	1993.97	2049.9
Celsr3	NM_031320	4.87935e-05	0.00265942	0.898241	-1.11329	2597.78	2892.07	0.0690317	0.643777	0.953036	-1.04928	2597.78	2725.79
Fchsd1	NM_001109881	4.88113e-05	0.00265942	0.816807	-1.22428	140.933	172.542	0.0398758	0.567494	0.901808	-1.10888	140.933	156.278
Rps23	NM_078617	4.94436e-05	0.00268287	0.877373	-1.13977	1613.14	1838.6	0.521953	0.94265	0.979523	-1.02091	1613.14	1646.86
Fkbp8	NM_001037180	4.97537e-05	0.00268872	1.10072	1.10072	3711.87	3372.21	0.826591	0.983606	0.99484	-1.00519	3711.87	3731.12
Syt17	NM_138849	5.02366e-05	0.00270383	1.15022	1.15022	1098.15	954.73	0.0147705	0.428732	1.08766	1.08766	1098.15	1009.64
Rpl27a	NM_001106290	5.18134e-05	0.00277737	0.880803	-1.13533	2152.52	2443.82	0.622133	0.964561	1.01561	1.01561	2152.52	2119.43
Astn1	NM_001170603	5.21121e-05	0.00277737	1.10632	1.10632	4786.26	4326.3	0.144381	0.76737	1.0371	1.0371	4786.26	4615.06
Slc25a22	NM_001014027	5.22298e-05	0.00277737	1.12794	1.12794	1628.92	1444.15	0.838598	0.986181	0.993975	-1.00606	1628.92	1638.79
Fbxo34	NM_001107257	5.26973e-05	0.00279107	1.13038	1.13038	793.179	701.694	0.612528	0.961289	1.01539	1.01539	793.179	781.159
Slc9a5	NM_138858	5.42153e-05	0.00285283	0.885789	-1.12894	532.987	601.708	0.00242222	0.216114	0.912696	-1.09565	532.987	583.97
Gab1	NM_001108444	5.43256e-05	0.00285283	0.90324	-1.10713	622.368	689.04	0.972101	0.99699	1.00089	1.00089	622.368	621.814
Plppr2	NM_001005881	5.45072e-05	0.00285283	1.11661	1.11661	7257.62	6499.68	0.701902	0.96847	1.01051	1.01051	7257.62	7182.14
RGD1559896	NM_001109134	5.63183e-05	0.00293606	1.09343	1.09343	2198.35	2010.5	0.00353591	0.258727	1.06678	1.06678	2198.35	2060.73
Gng3	NM_053658	5.69174e-05	0.0029557	1.12104	1.12104	3936.36	3511.36	0.319433	0.878556	0.97218	-1.02862	3936.36	4049.01
Cyb5r3	NM_138877	5.78455e-05	0.00296968	1.10145	1.10145	1285.08	1166.72	0.388779	0.900453	1.02085	1.02085	1285.08	1258.84
Fndc5	NM_001270981	5.78972e-05	0.00296968	1.14519	1.14519	935.789	817.15	0.0629584	0.632631	1.06453	1.06453	935.789	879.06
Acyp2	NM_001169145	5.8161e-05	0.00296968	1.16765	1.16765	410.602	351.649	0.68217	0.96654	1.01578	1.01578	410.602	404.225
Ptk2b	NM_017318	5.81731e-05	0.00296968	1.17942	1.17942	3248	2753.89	0.335711	0.883227	1.04027	1.04027	3248	3122.26
Nptxr	NM_030841	5.84478e-05	0.00296968	1.11186	1.11186	18071.9	16253.8	0.0608795	0.632631	1.05068	1.05068	18071.9	17200.1
Nat8l	NM_001191681	5.85268e-05	0.00296968	1.13202	1.13202	2462.39	2175.22	0.552249	0.951406	1.01848	1.01848	2462.39	2417.71
Ddx17	NM_001372136	5.93334e-05	0.00299219	0.886239	-1.12836	3166.62	3573.1	0.361191	0.892837	0.972881	-1.02788	3166.62	3254.89
Jph3	NM_001107437	5.94206e-05	0.00299219	1.09484	1.09484	3902.06	3564.05	0.260761	0.853462	1.02567	1.02567	3902.06	3804.39
Kcne5	NM_001101003	6.07027e-05	0.00304521	1.45291	1.45291	119.65	82.3518	0.0408926	0.572239	1.20795	1.20795	119.65	99.0518
Sfxn5	NM_153298	6.28795e-05	0.00313188	1.17405	1.17405	630.977	537.438	0.00188892	0.193527	1.13252	1.13252	630.977	557.144
Trio	NM_001107658	6.29014e-05	0.00313188	0.91683	-1.09071	2797.7	3051.49	0.359605	0.892235	0.98028	-1.02012	2797.7	2853.98
Adgre1	NM_001007557	6.33398e-05	0.00314194	0.718621	-1.39155	94.6955	131.774	0.272104	0.85374	1.09706	1.09706	94.6955	86.3172
Ube2h	NM_001172127	6.46077e-05	0.00319292	1.05588	1.05588	3175.09	3007.06	0.177255	0.801779	1.0185	1.0185	3175.09	3117.42
Atl1	NM_001009831	6.5074e-05	0.0031955	1.0844	1.0844	1588.05	1464.45	0.309344	0.873851	1.02078	1.02078	1588.05	1555.73
Sox2	NM_001109181	6.52866e-05	0.0031955	0.887033	-1.12735	1068.56	1204.64	0.913569	0.99193	0.996733	-1.00328	1068.56	1072.06
Col11a1	NM_013117	6.55218e-05	0.0031955	0.766999	-1.30378	276.667	360.714	0.0167587	0.446912	0.852677	-1.17278	276.667	324.468
Pvalb	NM_022499	6.56214e-05	0.0031955	1.78572	1.78572	66.7018	37.3529	0.673591	0.96654	0.941883	-1.0617	66.7018	70.8176
Slc16a1	NM_012716	6.63313e-05	0.00321828	1.11522	1.11522	1413.49	1267.45	0.513096	0.94022	0.982354	-1.01796	1413.49	1438.88
Tango2	NM_001108323	6.69065e-05	0.00323438	1.1246	1.1246	627.553	558.024	0.68242	0.96654	0.988122	-1.01202	627.553	635.097
Ap3s2	NM_001115039	6.74558e-05	0.00324912	1.11198	1.11198	474.052	426.312	0.497989	0.934189	1.01805	1.01805	474.052	465.649
Scn3b	NM_139097	6.78156e-05	0.00325413	1.13532	1.13532	7530.52	6632.95	0.828155	0.983606	1.00694	1.00694	7530.52	7478.66
Pcbp2	NM_001013223	6.80493e-05	0.00325413	0.913066	-1.09521	849.996	930.925	0.0156837	0.439411	0.946152	-1.05691	849.996	898.371
Slc25a22	NM_001014027.1	7.16208e-05	0.00340698	1.11748	1.11748	1618.5	1448.34	0.604104	0.961289	0.98565	-1.01456	1618.5	1642.06
Anks6	NM_001015028	7.18227e-05	0.00340698	0.842072	-1.18755	227.75	270.463	0.00713928	0.336624	0.889576	-1.12413	227.75	256.02
Hnrnph1	NM_080896	7.20932e-05	0.00340698	0.89989	-1.11125	2802.8	3114.6	0.284843	0.862653	0.971939	-1.02887	2802.8	2883.72
Prrt2	NM_001276470	7.22708e-05	0.00340698	1.09384	1.09384	2357.75	2155.48	0.146092	0.768559	0.967797	-1.03327	2357.75	2436.21
Necap1	NM_001029919	7.55595e-05	0.00354943	1.06005	1.06005	2956.75	2789.25	0.250581	0.849177	0.983278	-1.01701	2956.75	3007.04
Smoc2	NM_001106215	7.74931e-05	0.00360449	0.524342	-1.90715	13.0601	24.9076	0.351987	0.888678	0.854529	-1.17023	13.0601	15.2834
Klc1	NM_001081972	7.77098e-05	0.00360449	1.28945	1.28945	1675.75	1299.59	0.889415	0.989103	0.991108	-1.00897	1675.75	1690.79
Col27a1	NM_198747	7.77923e-05	0.00360449	0.739657	-1.35198	205.592	277.957	0.0019432	0.194232	0.789065	-1.26732	205.592	260.552
Myrf	NM_001170487	7.78161e-05	0.00360449	0.830407	-1.20423	554.193	667.375	0.0353754	0.545281	0.905562	-1.10429	554.193	611.988
Cd4	NM_012705	7.90229e-05	0.00364768	0.686732	-1.45617	43.9384	63.9818	0.602861	0.961289	1.0525	1.0525	43.9384	41.7467
Gpi	NM_207592	7.98204e-05	0.00365996	1.08922	1.08922	5681.67	5216.29	0.644496	0.965237	0.990067	-1.01003	5681.67	5738.67
Ckmt1	NM_001012738	7.99664e-05	0.00365996	1.18019	1.18019	1900.36	1610.22	0.64461	0.965237	1.01953	1.01953	1900.36	1863.96
Snph	NM_001106525	8.01149e-05	0.00365996	1.13852	1.13852	4119.9	3618.66	0.0539777	0.616478	1.0654	1.0654	4119.9	3867
Nrgn	NM_024140	8.11503e-05	0.00368235	1.21206	1.21206	19008.1	15682.5	0.80994	0.983606	1.0118	1.0118	19008.1	18786.3
Ap2b1	NM_080583	8.1382e-05	0.00368235	1.0624	1.0624	6830.23	6429.08	0.0378558	0.557314	1.03239	1.03239	6830.23	6615.91
Abcd2	NM_033352	8.1436e-05	0.00368235	1.13879	1.13879	405.748	356.298	0.0257106	0.50787	1.076	1.076	405.748	377.088
Bicra	NM_001106226	8.27671e-05	0.00372985	0.898671	-1.11275	535.804	596.218	0.177478	0.802186	0.963826	-1.03753	535.804	555.913
Kcnab2	NM_017304	8.45279e-05	0.00378415	1.24067	1.24067	1004.63	809.748	0.0256929	0.50787	1.13001	1.13001	1004.63	889.047
Napa	NM_080585	8.53547e-05	0.00378415	1.12955	1.12955	1488.74	1318	0.55578	0.951406	1.01839	1.01839	1488.74	1461.86
Ptprn	NM_053881	8.53813e-05	0.00378415	1.15744	1.15744	3506.31	3029.36	0.809886	0.983606	1.00898	1.00898	3506.31	3475.09
Tmem199	NM_001024992	8.55859e-05	0.00378415	1.11561	1.11561	386.179	346.159	0.653109	0.965251	1.01245	1.01245	386.179	381.429
Trrap	NM_001105907	8.56057e-05	0.00378415	0.906108	-1.10362	3436.2	3792.26	0.0758627	0.670235	0.95638	-1.04561	3436.2	3592.92
Rhob	NM_022542	8.56801e-05	0.00378415	1.09979	1.09979	5999.13	5454.79	0.974138	0.99699	1.00078	1.00078	5999.13	5994.43
Agt	NM_134432	8.63222e-05	0.00378763	1.15979	1.15979	1075.25	927.107	0.0311279	0.528499	1.08465	1.08465	1075.25	991.334
Atp6v0c	NM_130823	8.63286e-05	0.00378763	1.09304	1.09304	14010.7	12818.1	0.101585	0.724115	0.963604	-1.03777	14010.7	14539.9
Herc3	NM_001108631	8.68597e-05	0.0037984	1.08491	1.08491	2207.71	2034.92	0.758977	0.977385	1.00637	1.00637	2207.71	2193.72
Gnas	NM_019132	8.82957e-05	0.00384746	1.07575	1.07575	10040.9	9333.89	0.0760782	0.670235	0.967538	-1.03355	10040.9	10377.8
St3gal3	NM_031697	8.87982e-05	0.00384746	1.19358	1.19358	146.438	122.688	0.0541667	0.617575	1.08975	1.08975	146.438	134.377
Zfp189	NM_001107930	8.9078e-05	0.00384746	1.21876	1.21876	364.683	299.225	0.244413	0.849177	1.06017	1.06017	364.683	343.986
Abcc5	NM_053924	8.941e-05	0.00384746	0.911969	-1.09653	1461.01	1602.04	0.00319762	0.24368	0.932925	-1.0719	1461.01	1566.06
Stk36	NM_001173986	8.95118e-05	0.00384746	0.824871	-1.21231	132.334	160.429	0.00722459	0.336624	0.875572	-1.14211	132.334	151.14
Espl1	NM_001170602	8.9718e-05	0.00384746	0.762896	-1.31079	79.505	104.215	0.38047	0.897634	0.940219	-1.06358	79.505	84.5601
Atp6v1e1	NM_198745	9.35156e-05	0.00399005	1.0969	1.0969	3195.24	2912.98	0.9425	0.99373	1.00171	1.00171	3195.24	3189.79
Qdpr	NM_022390	9.38617e-05	0.00399005	1.07836	1.07836	966.127	895.926	0.163415	0.783426	0.973693	-1.02702	966.127	992.23
Sult4a1	NM_031641	9.39435e-05	0.00399005	1.11769	1.11769	5610.01	5019.3	0.911524	0.99193	0.996843	-1.00317	5610.01	5627.78
Acsl5	NM_053607	9.49294e-05	0.00401908	1.09458	1.09458	687.333	627.944	0.203318	0.826132	1.02973	1.02973	687.333	667.491
Abca8a	NM_001281824	9.55693e-05	0.00403261	0.852182	-1.17346	464.696	545.302	0.820385	0.983606	0.990673	-1.00941	464.696	469.071
Pigq	NM_001007607	9.58555e-05	0.00403261	1.11123	1.11123	953.157	857.747	0.0485696	0.5986	1.05464	1.05464	953.157	903.777
Rab1b	NM_001109979	9.62022e-05	0.00403442	1.0689	1.0689	2189.32	2048.2	0.391813	0.900548	1.0147	1.0147	2189.32	2157.61
Slc25a3	NM_139100	9.82069e-05	0.00410554	1.08061	1.08061	5267.9	4874.95	0.664427	0.966293	0.991415	-1.00866	5267.9	5313.51
Spock3	NM_001107310	9.87307e-05	0.0041145	1.16022	1.16022	874.538	753.767	0.31158	0.8757	1.03925	1.03925	874.538	841.509
Dip2a	NM_001191564	9.93674e-05	0.0041176	0.905839	-1.10395	1001.98	1106.14	0.334349	0.882261	0.975667	-1.02494	1001.98	1026.97
Akap8	NM_053855	9.97075e-05	0.0041176	0.920991	-1.08579	1137.41	1234.99	0.000885012	0.123846	0.932007	-1.07295	1137.41	1220.39
Pls3	NM_031084	9.99613e-05	0.0041176	1.15054	1.15054	573.177	498.18	0.528637	0.944024	1.02284	1.02284	573.177	560.38
Rpl8	NM_001034916	0.000100044	0.0041176	0.909103	-1.09998	4018.45	4420.23	0.701842	0.96847	0.990654	-1.00943	4018.45	4056.36
Hsf1	NM_024393	0.000103105	0.0042305	0.877335	-1.13981	312.879	356.624	0.0002605	0.0501896	0.884049	-1.13116	312.879	353.916
Myadm	NM_183332	0.000104171	0.00426109	1.19587	1.19587	1290.02	1078.73	0.281118	0.860473	0.951681	-1.05077	1290.02	1355.52
Ndufa10l1	NM_182671	0.000105455	0.00430035	1.10482	1.10482	984.366	890.977	0.114669	0.740181	1.04126	1.04126	984.366	945.362
Plekhn1	NM_001134523	0.000106194	0.00431246	0.815698	-1.22594	125.456	153.802	0.103065	0.724992	0.917014	-1.0905	125.456	136.81
Kcnc2	NM_139216	0.0001064	0.00431246	1.22552	1.22552	233.834	190.804	0.740191	0.974106	0.982974	-1.01732	233.834	237.884
Sez6l2	NM_001107550	0.000106974	0.00432252	1.09873	1.09873	6310.32	5743.31	0.524747	0.944024	0.984678	-1.01556	6310.32	6408.52
Ptma	NM_021740	0.000107396	0.00432644	0.900664	-1.11029	3215.2	3569.81	0.220166	0.831973	0.967388	-1.03371	3215.2	3323.59
Dusp3	NM_001173376	0.000109989	0.00441752	1.12229	1.12229	2911.54	2594.29	0.461738	0.926249	1.02217	1.02217	2911.54	2848.39
Prpf4b	NM_001011923	0.000112324	0.00449154	0.896556	-1.11538	1455.26	1623.17	0.259743	0.852617	0.968565	-1.03246	1455.26	1502.49
Triobp	NM_001013220	0.000112508	0.00449154	0.856511	-1.16753	420.626	491.093	0.849583	0.986441	1.0077	1.0077	420.626	417.412
Tial1	NM_001013193	0.000113661	0.00452399	0.914609	-1.09336	647.534	707.99	0.00784171	0.34262	0.940162	-1.06365	647.534	688.748
Il34	NM_001025766	0.000114321	0.00453667	1.17552	1.17552	440.042	374.337	0.337784	0.883313	0.960988	-1.0406	440.042	457.905
Timm10b	NM_053371	0.000114858	0.0045444	1.19764	1.19764	121.404	101.369	0.127598	0.752084	1.07265	1.07265	121.404	113.181
Dhx9	NM_001107184	0.000115769	0.0045565	0.894465	-1.11799	1583.46	1770.29	0.850232	0.986568	0.994536	-1.00549	1583.46	1592.16
Lrrc8d	NM_001008338	0.000115849	0.0045565	1.09479	1.09479	1039.25	949.264	0.0166402	0.446899	1.05777	1.05777	1039.25	982.492
Ap2m1	NM_053837	0.000117401	0.00460393	1.09386	1.09386	10081.7	9216.63	0.634355	0.965237	1.01113	1.01113	10081.7	9970.7
Slc6a9	NM_053818	0.000119171	0.0046596	1.12135	1.12135	619.156	552.154	0.808857	0.983606	0.992882	-1.00717	619.156	623.594
Serinc3	NM_001008312	0.000121417	0.00473349	1.08146	1.08146	2551.15	2358.98	0.392703	0.90088	1.01754	1.01754	2551.15	2507.19
Isca1	NM_181626	0.000121801	0.00473458	1.07925	1.07925	2413.47	2236.24	0.135871	0.756926	1.03	1.03	2413.47	2343.19
Dnmt1	NM_053354	0.000122825	0.00476047	0.902815	-1.10765	871.843	965.694	0.50841	0.939001	0.982462	-1.01785	871.843	887.407
Eno2	NM_139325.1	0.000124503	0.00481144	1.11578	1.11578	4027.86	3609.89	0.470328	0.927951	0.979627	-1.0208	4027.86	4111.62
Ywhag	NM_019376	0.000125096	0.00482037	1.10002	1.10002	10462.3	9511.04	0.854954	0.987063	1.00455	1.00455	10462.3	10414.9
Atp1a3	NM_012506	0.000126237	0.00485028	1.1125	1.1125	36828.2	33104.1	0.481603	0.933346	0.980625	-1.01976	36828.2	37555.8
Ppp3r1	NM_017309	0.000128988	0.00494169	1.12856	1.12856	9883.38	8757.55	0.613336	0.961289	0.984172	-1.01608	9883.38	10042.3
Nt5dc3	NM_001134887	0.000130668	0.00499168	1.13654	1.13654	3672.95	3231.71	0.300441	0.867449	1.03522	1.03522	3672.95	3547.99
Syt3	NM_019122	0.000131166	0.00499632	1.10073	1.10073	777.339	706.205	0.749208	0.975465	1.00801	1.00801	777.339	771.166
Sf1	NM_001110793	0.000131573	0.00499753	0.931869	-1.07311	1949.86	2092.42	0.103279	0.724992	0.970309	-1.0306	1949.86	2009.53
Scn1b	NM_001271045	0.000132783	0.00502909	1.20337	1.20337	861.753	716.114	0.635751	0.965237	1.02314	1.02314	861.753	842.263
Fibcd1	NM_001107829.1	0.000134075	0.00505571	1.16932	1.16932	1526.97	1305.86	0.0348627	0.543663	1.09017	1.09017	1526.97	1400.67
Pfas	NM_001105791	0.000134246	0.00505571	0.894472	-1.11798	656.367	733.804	0.380204	0.897634	0.974558	-1.02611	656.367	673.502
Fbxo9	NM_001011998	0.000135702	0.00509612	1.08294	1.08294	1132.68	1045.93	0.864829	0.987663	1.00354	1.00354	1132.68	1128.68
Sephs2	NM_001079889	0.000138995	0.00520508	1.08821	1.08821	981.494	901.935	0.42638	0.912493	1.01772	1.01772	981.494	964.403
Usp5	NM_001106619	0.000141575	0.00527506	1.0617	1.0617	3603.87	3394.44	0.739011	0.974106	1.00525	1.00525	3603.87	3585.06
Ywhah	NM_013052	0.000141658	0.00527506	1.09641	1.09641	17802.7	16237.2	0.807229	0.983606	0.994117	-1.00592	17802.7	17908
Sv2a	NM_057210	0.000143318	0.00532198	1.08729	1.08729	6380.93	5868.65	0.615588	0.961289	0.989021	-1.0111	6380.93	6451.76
Pkm	NM_053297	0.000144161	0.00533113	1.07285	1.07285	4222.07	3935.39	0.531638	0.94407	1.01162	1.01162	4222.07	4173.56
Gm2a	NM_172335	0.000144366	0.00533113	1.09765	1.09765	1224.57	1115.63	0.0187476	0.46124	1.05923	1.05923	1224.57	1156.1
Oxct1	NM_001127580	0.00014608	0.00537948	1.11133	1.11133	5591.19	5031.07	0.435482	0.915414	1.0219	1.0219	5591.19	5471.38
Nkiras1	NM_001107252	0.000147332	0.00541057	1.11864	1.11864	820.059	733.084	0.485566	0.934109	0.979743	-1.02068	820.059	837.014
Ap2a2	NM_031008	0.000147897	0.00541636	1.07016	1.07016	4360.34	4074.48	7.66944e-05	0.0226572	1.07325	1.07325	4360.34	4062.76
Btbd3	NM_001107782	0.000148715	0.0054205	1.14889	1.14889	1051.2	914.971	0.000144726	0.0336295	1.14922	1.14922	1051.2	914.712
Hsbp1	NM_173119	0.000148853	0.0054205	1.0845	1.0845	6140.19	5661.78	0.533897	0.945128	0.9868	-1.01338	6140.19	6222.32
Lrrn2	NM_001177368	0.000149233	0.0054205	1.11241	1.11241	3457.74	3108.32	0.139833	0.762988	1.04231	1.04231	3457.74	3317.38
Idh3a	NM_053638	0.00015127	0.00547953	1.06803	1.06803	2976.92	2787.29	0.703752	0.96847	1.00661	1.00661	2976.92	2957.36
Rps27	NM_053597	0.00015316	0.0055329	0.823064	-1.21497	641.833	779.809	0.539539	0.948009	0.96884	-1.03216	641.833	662.476
Kctd1	NM_001100516	0.000154594	0.00556959	1.13775	1.13775	602.662	529.696	0.0481352	0.59693	1.06951	1.06951	602.662	563.494
Rps24	NM_031112	0.000155128	0.00557371	0.905575	-1.10427	988.153	1091.19	0.716038	0.970874	1.00964	1.00964	988.153	978.718
Tmem215	NM_001109613	0.000158942	0.00569535	1.33344	1.33344	133.17	99.8701	0.150607	0.772574	1.11455	1.11455	133.17	119.483
Kcnj10	NM_031602	0.000159486	0.00569949	1.17016	1.17016	294.767	251.904	2.00267e-07	0.000532469	1.24314	1.24314	294.767	237.115
Atp5f1b	NM_134364	0.000162288	0.00577375	1.07531	1.07531	18304	17022	0.991412	0.998622	0.999793	-1.00021	18304	18307.8
Lamp5	NM_001014183	0.000162433	0.00577375	1.45348	1.45348	139.653	96.0822	0.867473	0.987663	1.0165	1.0165	139.653	137.387
F8	NM_183331	0.000163861	0.00580899	0.872437	-1.14622	388.764	445.607	0.00122876	0.151251	0.889385	-1.12437	388.764	437.115
Camta2	NM_001105801	0.000167366	0.00590295	1.12774	1.12774	4297.82	3811.01	0.955589	0.994847	0.998225	-1.00178	4297.82	4305.47
Hist1h2bq	NM_001107352	0.000167817	0.00590295	1.26111	1.26111	379.166	300.661	0.940944	0.99373	0.995472	-1.00455	379.166	380.89
Slc24a3	NM_053505	0.000167844	0.00590295	1.09323	1.09323	3535.83	3234.31	0.46552	0.927849	0.982894	-1.0174	3535.83	3597.37
Lrrn1	NM_001037363	0.000168432	0.00590475	1.12397	1.12397	1023.13	910.282	0.0188758	0.46124	1.07555	1.07555	1023.13	951.262
Tuba4a	NM_001007004	0.000168783	0.00590475	1.21763	1.21763	5178.23	4252.71	0.611395	0.961289	0.973771	-1.02694	5178.23	5317.71
Dkk3	NM_138519	0.000169475	0.00591337	1.13685	1.13685	2845.29	2502.77	0.578024	0.957576	0.981236	-1.01912	2845.29	2899.7
Lrp11	NM_001106217	0.000172419	0.00600035	1.06017	1.06017	2631.23	2481.89	0.449218	0.922459	0.988339	-1.0118	2631.23	2662.28
Urm1	NM_001137562	0.000174324	0.00605083	1.1202	1.1202	591.957	528.439	0.254873	0.849655	1.03485	1.03485	591.957	572.023
Thbs3	NM_001305458	0.000177118	0.00613178	0.765781	-1.30586	114.723	149.812	0.169936	0.794574	0.906145	-1.10358	114.723	126.606
Kdm2b	NM_001100679	0.000178344	0.0061582	0.86773	-1.15243	857.248	987.92	0.620731	0.964315	0.981379	-1.01897	857.248	873.514
Lrp12	NM_001134883	0.000179299	0.00617422	1.09325	1.09325	834.374	763.208	0.0273223	0.51889	1.05379	1.05379	834.374	791.784
Hfe	NM_053301	0.00018061	0.00617422	8.9791	8.9791	159.738	17.7899	0.000141746	0.0336295	9.30822	9.30822	159.738	17.1609
Nsun4	NM_001106678.1	0.000180666	0.00617422	1.20847	1.20847	91.6732	75.8589	0.0293277	0.524053	1.11492	1.11492	91.6732	82.2243
Nsun4	NM_001106678	0.000180666	0.00617422	1.20847	1.20847	91.6732	75.8589	0.0293277	0.524053	1.11492	1.11492	91.6732	82.2243
Tmem59l	NM_001271055	0.000181706	0.00619384	1.12322	1.12322	2018.18	1796.77	0.850786	0.986749	1.00584	1.00584	2018.18	2006.45
Got2	NM_013177	0.000184628	0.00627735	1.07951	1.07951	4644.29	4302.21	0.918976	0.992204	1.00208	1.00208	4644.29	4634.64
Opalin	NM_001017386	0.000187477	0.00635797	2.69289	2.69289	19.2123	7.13447	0.265362	0.853462	0.755844	-1.32302	19.2123	25.4184
Syn2	NM_019159	0.000190705	0.00642001	1.16352	1.16352	2211.01	1900.28	0.141769	0.764353	1.06139	1.06139	2211.01	2083.12
Kcng4	NM_001107435	0.00019074	0.00642001	1.59416	1.59416	120.993	75.8979	0.0893448	0.694651	1.23484	1.23484	120.993	97.9832
Prmt8	NM_001271385	0.000190755	0.00642001	1.10092	1.10092	1224.03	1111.82	0.982806	0.997415	1.00055	1.00055	1224.03	1223.36
Prkar1b	NM_001033679	0.000191725	0.00643634	1.09069	1.09069	8072.93	7401.67	0.899445	0.989103	1.00294	1.00294	8072.93	8049.24
Tmem151a	NM_001107570.1	0.000194973	0.00651248	1.13468	1.13468	1477.55	1302.17	0.605776	0.961289	0.982701	-1.0176	1477.55	1503.56
Tmem151a	NM_001107570	0.000194973	0.00651248	1.13468	1.13468	1477.55	1302.17	0.605776	0.961289	0.982701	-1.0176	1477.55	1503.56
Tprg1l	NM_001110318	0.00019623	0.00653805	1.09485	1.09485	2113.85	1930.72	0.527602	0.944024	1.01546	1.01546	2113.85	2081.67
Usp43	NM_001126303	0.00019852	0.00657094	0.719302	-1.39024	145.154	201.798	0.0198685	0.462826	0.813137	-1.22981	145.154	178.511
Pnpla7	NM_144738	0.000198591	0.00657094	0.843932	-1.18493	147.586	174.878	0.200391	0.825798	0.942602	-1.06089	147.586	156.573
Sdha	NM_130428	0.0001987	0.00657094	1.06624	1.06624	2414.8	2264.78	0.592339	0.960048	1.00925	1.00925	2414.8	2392.67
Setd2	NM_001108189	0.000199497	0.00658094	0.926929	-1.07883	1348.6	1454.91	0.555471	0.951406	0.987993	-1.01215	1348.6	1364.99
Baz1b	NM_001191916	0.000203879	0.00670234	0.917789	-1.08957	2077.81	2263.93	0.0181971	0.460856	0.946854	-1.05613	2077.81	2194.43
Tmem100	NM_001017479	0.000204186	0.00670234	1.13887	1.13887	375.965	330.12	0.282239	0.860768	1.03809	1.03809	375.965	362.169
Me1	NM_012600	0.000209749	0.00686799	1.13206	1.13206	1720.2	1519.53	0.285391	0.862653	1.03633	1.03633	1720.2	1659.9
Tincr	NR_130129	0.000216049	0.00703035	0.845002	-1.18343	228.655	270.598	0.000602592	0.100136	0.855238	-1.16927	228.655	267.359
Gba	NM_001127639	0.00021615	0.00703035	1.10653	1.10653	788.634	712.709	0.866418	0.987663	0.995436	-1.00458	788.634	792.25
Tpst2	NM_001008508	0.000216729	0.00703035	1.14212	1.14212	311.216	272.488	0.781841	0.981297	1.00989	1.00989	311.216	308.168
Rasl10b	NM_001191648	0.000216823	0.00703035	1.14093	1.14093	1302.14	1141.29	0.000182524	0.0373304	1.14274	1.14274	1302.14	1139.48
Dennd5a	NM_001107546	0.000217458	0.00703378	1.05253	1.05253	3664.39	3481.49	0.0305983	0.527021	1.03037	1.03037	3664.39	3556.38
Ctnnd1	NM_001107740	0.000219114	0.00707014	0.936212	-1.06813	1213.52	1296.2	0.253287	0.849177	0.979737	-1.02068	1213.52	1238.62
Tmem51	NM_001109273	0.000221441	0.00712793	1.23636	1.23636	110.209	89.1396	0.190816	0.813694	1.07685	1.07685	110.209	102.344
Fndc3a	NM_001107278	0.000223418	0.0071742	0.883488	-1.13188	365.663	413.886	0.961377	0.995757	1.00164	1.00164	365.663	365.063
Pcdhac2	NM_201422	0.000224449	0.00717593	1.10033	1.10033	1578.06	1434.17	0.729706	0.972392	1.00897	1.00897	1578.06	1564.04
Numa1	NM_001100691	0.000224745	0.00717593	0.92312	-1.08328	1737.18	1881.86	0.393313	0.90127	0.981609	-1.01874	1737.18	1769.73
Panx2	NM_199409	0.000225091	0.00717593	1.13406	1.13406	2009.3	1771.77	0.834944	0.98533	0.992934	-1.00712	2009.3	2023.6
Padi2	NM_017226	0.00022864	0.00727161	1.14506	1.14506	665.692	581.361	0.495754	0.934189	1.02524	1.02524	665.692	649.303
Camk2a	NM_012920	0.000230385	0.00730965	1.20386	1.20386	5611.74	4661.45	0.00860414	0.359033	1.14149	1.14149	5611.74	4916.16
Cad	NM_001105710	0.000234231	0.00741256	0.863683	-1.15783	635.822	736.175	0.390834	0.900548	0.966267	-1.03491	635.822	658.019
Gabarapl1	NM_001044294	0.000234744	0.00741256	1.09933	1.09933	4205.73	3825.7	0.382356	0.897634	0.977792	-1.02271	4205.73	4301.25
Acsl6	NM_130739	0.000238781	0.00752218	1.10961	1.10961	1048.87	945.256	0.774435	0.979606	1.00811	1.00811	1048.87	1040.43
Zmat2	NM_001135582	0.000243035	0.00763807	1.11972	1.11972	1132.66	1011.55	0.842438	0.986441	0.993917	-1.00612	1132.66	1139.59
Cdkl2	NM_001012035	0.000243662	0.00763971	1.12743	1.12743	1086.07	963.314	0.0109615	0.380677	1.08663	1.08663	1086.07	999.482
Gal3st3	NM_001024290	0.00024444	0.00764482	1.17953	1.17953	1694.55	1436.63	0.204407	0.826255	1.05872	1.05872	1694.55	1600.57
Cx3cl1	NM_134455	0.000244975	0.00764482	1.16192	1.16192	6150.68	5293.53	0.64263	0.965237	0.981202	-1.01916	6150.68	6268.51
Cfl1	NM_017147	0.000248017	0.00770534	1.06851	1.06851	15528.6	14532.9	0.874781	0.987823	0.997156	-1.00285	15528.6	15572.9
Slain2	NM_001107214	0.000248382	0.00770534	0.925741	-1.08022	902.4	974.786	0.915193	0.99193	0.997744	-1.00226	902.4	904.44
Ahr	NM_013149	0.000248653	0.00770534	0.859919	-1.1629	296.235	344.492	0.283259	0.861703	0.956449	-1.04553	296.235	309.723
Snurf	NM_130738	0.000249946	0.00772286	1.10474	1.10474	7909.66	7159.72	0.902713	0.98978	0.996683	-1.00333	7909.66	7935.99
Eml4	NM_001108008	0.00025038	0.00772286	0.933534	-1.0712	1258.49	1348.1	0.186956	0.80747	0.975422	-1.0252	1258.49	1290.2
Pcgf2	NM_001105836	0.000255037	0.0078483	0.854857	-1.16979	214.938	251.431	0.110534	0.731646	0.933365	-1.07139	214.938	230.283
Marchf8	NM_001107882	0.000256405	0.00784857	0.913314	-1.09491	999.747	1094.64	0.179469	0.803105	0.967138	-1.03398	999.747	1033.72
Supt16h	NM_001107261	0.000256564	0.00784857	0.929917	-1.07536	1301.01	1399.06	0.561261	0.951588	1.01169	1.01169	1301.01	1285.98
Ndrg2	NM_001270864	0.000256817	0.00784857	1.15579	1.15579	2808.87	2430.26	0.741434	0.974106	0.987033	-1.01314	2808.87	2845.77
Arpc3	NM_001105933	0.000258717	0.00788849	1.12198	1.12198	1437.23	1280.98	0.653827	0.965376	1.01419	1.01419	1437.23	1417.12
Nup205	NM_001108620	0.000260873	0.00793529	0.912569	-1.09581	476.528	522.182	0.946703	0.994461	0.998308	-1.0017	476.528	477.335
Gde1	NM_032615	0.000261554	0.00793529	1.11085	1.11085	1753.41	1578.44	0.721569	0.971798	1.01029	1.01029	1753.41	1735.55
Trappc2	NM_001024965	0.000262042	0.00793529	1.10567	1.10567	683.691	618.35	0.0335927	0.537223	1.06006	1.06006	683.691	644.953
Fibcd1	NM_001107829	0.000268334	0.00810734	1.16197	1.16197	1526.97	1314.12	0.0359303	0.547145	1.09017	1.09017	1526.97	1400.66
Nnat	NR_073089	0.000270605	0.00814445	0.667636	-1.49782	80.8712	121.131	0.67815	0.96654	0.954546	-1.04762	80.8712	84.7221
Tpm1	NM_001301736	0.000270787	0.00814445	1.13006	1.13006	684.515	605.732	0.0569355	0.62479	1.06583	1.06583	684.515	642.235
Iqsec3	NM_207617	0.000272124	0.00816619	1.07881	1.07881	3226.9	2991.17	0.00504476	0.30074	1.06015	1.06015	3226.9	3043.8
Rpl19	NM_031103	0.000278831	0.00834859	0.909334	-1.09971	2724.06	2995.66	0.192503	0.815253	0.966452	-1.03471	2724.06	2818.62
Tspan3	NM_001005547	0.000280797	0.00837874	1.07188	1.07188	4885.14	4557.56	0.678741	0.96654	0.992128	-1.00793	4885.14	4923.9
Ift172	NM_053792	0.000281098	0.00837874	0.904795	-1.10522	517.832	572.319	0.398426	0.904425	0.976844	-1.02371	517.832	530.107
Mff	NM_001271284.1	0.000283851	0.00844186	1.07729	1.07729	1143.79	1061.72	0.00457984	0.295555	1.05984	1.05984	1143.79	1079.2
Cenpw	NM_001246319	0.000285906	0.00847253	0.699382	-1.42983	28.0421	40.0955	0.417433	0.911157	0.921009	-1.08577	28.0421	30.4471
Rragc	NM_001048184	0.000286544	0.00847253	1.06945	1.06945	933.063	872.472	0.175129	0.800332	1.02531	1.02531	933.063	910.026
Rpl15	NM_139114	0.000286873	0.00847253	0.904346	-1.10577	3038.16	3359.51	0.807994	0.983606	0.993276	-1.00677	3038.16	3058.73
Disp1	NM_001105983	0.000287431	0.00847253	0.823242	-1.21471	140.792	171.021	0.482714	0.934091	0.962583	-1.03887	140.792	146.264
Ndrg4	NM_001271091	0.000290979	0.00854784	1.25202	1.25202	448.96	358.588	0.392366	0.900705	1.05427	1.05427	448.96	425.849
Uqcrc2	NM_001006970	0.000291272	0.00854784	1.08355	1.08355	2847.77	2628.18	0.560733	0.951492	1.01295	1.01295	2847.77	2811.37
Snn	NM_001034083	0.000293612	0.00859754	1.08571	1.08571	6481.34	5969.66	0.0984273	0.715414	1.03823	1.03823	6481.34	6242.69
Mdh1	NM_033235	0.000297484	0.00867269	1.10955	1.10955	3235.45	2915.99	0.95516	0.994847	1.00161	1.00161	3235.45	3230.23
Mdh1	NM_001316877	0.000297484	0.00867269	1.10955	1.10955	3235.45	2915.99	0.95516	0.994847	1.00161	1.00161	3235.45	3230.23
Rpl10	NM_031100	0.000298504	0.00868341	0.907234	-1.10225	3445.8	3798.14	0.737554	0.9739	1.00908	1.00908	3445.8	3414.81
Wdr1	NM_001014135	0.000301132	0.00874071	1.05355	1.05355	4017.75	3813.53	0.98677	0.997594	1.00024	1.00024	4017.75	4016.79
Thy1	NM_012673	0.000303371	0.00878652	1.18881	1.18881	7330.86	6166.53	0.64184	0.965237	0.977987	-1.02251	7330.86	7495.87
Steap3	NM_133314	0.000312572	0.00900085	1.19739	1.19739	121.579	101.537	0.569	0.955241	1.02832	1.02832	121.579	118.232
Mybbp1a	NM_031668	0.000312656	0.00900085	0.928592	-1.0769	935.156	1007.07	0.0617411	0.632631	0.962193	-1.03929	935.156	971.901
Dnajc6	NM_001107949	0.000312802	0.00900085	1.07426	1.07426	4870.18	4533.52	0.164532	0.785102	1.02799	1.02799	4870.18	4737.58
Schip1	NM_001100666	0.000316484	0.00907196	1.06572	1.06572	1969.7	1848.23	0.267046	0.853462	1.01977	1.01977	1969.7	1931.52
Mrpl17	NM_001313842	0.000316638	0.00907196	1.11714	1.11714	708.604	634.3	0.0823032	0.680781	1.05474	1.05474	708.604	671.83
Acaa1a	NM_012489	0.000322062	0.00919511	1.13889	1.13889	484.224	425.172	0.507433	0.938614	0.976523	-1.02404	484.224	495.866
Nrip3	NM_001108498	0.00032232	0.00919511	1.15695	1.15695	4574.95	3954.32	0.400344	0.904425	1.03466	1.03466	4574.95	4421.71
Cep131	NM_001108310	0.00032437	0.00923377	0.91202	-1.09647	871.896	956.005	0.020702	0.466807	0.942328	-1.0612	871.896	925.258
Prkcg	NM_012628	0.000325072	0.00923398	1.15413	1.15413	6395.59	5541.5	0.331049	0.881108	0.962004	-1.0395	6395.59	6648.2
Nell1	NM_031069	0.00033147	0.00939565	1.09477	1.09477	1213.95	1108.86	0.243528	0.848168	1.02978	1.02978	1213.95	1178.85
Diras1	NM_001108987	0.000332585	0.00939996	1.118	1.118	1497.82	1339.74	0.664006	0.966256	1.01356	1.01356	1497.82	1477.78
Pik3c2b	NM_001105951	0.000333036	0.00939996	0.855486	-1.16893	603.653	705.625	0.932043	0.993583	0.99628	-1.00373	603.653	605.906
Atp6v1d	NM_199386	0.000334994	0.00942551	1.0994	1.0994	2006.46	1825.04	0.663323	0.966256	0.988593	-1.01154	2006.46	2029.61
Slc4a4	NM_053424	0.000335359	0.00942551	1.18942	1.18942	738.086	620.541	2.95646e-09	1.31011e-05	1.3337	1.3337	738.086	553.411
Prickle2	NM_001107876	0.000336951	0.00944013	1.08548	1.08548	3123.17	2877.22	0.698283	0.967847	1.00889	1.00889	3123.17	3095.64
Rpl26	NM_001304534	0.0003373	0.00944013	0.903257	-1.1071	1420.19	1572.3	0.791061	0.981834	1.00757	1.00757	1420.19	1409.51
Mdc1	NM_001166275	0.000344727	0.00962775	0.845438	-1.18282	132.322	156.513	0.935828	0.993583	0.996158	-1.00386	132.322	132.833
Grb2	NM_030846	0.000352491	0.00982394	1.04684	1.04684	3234.14	3089.42	0.923831	0.9926	1.00122	1.00122	3234.14	3230.19
Pja2	NM_001277278	0.000357521	0.00992235	1.11142	1.11142	4525.29	4071.64	0.720712	0.971798	1.01063	1.01063	4525.29	4477.7
Ppp1r14b	NM_172045	0.000357777	0.00992235	0.847018	-1.18061	525.877	620.858	0.920103	0.992259	0.995323	-1.0047	525.877	528.349
Dusp15	NM_001244784	0.000358261	0.00992235	0.856326	-1.16778	628.192	733.589	0.400164	0.904425	0.963976	-1.03737	628.192	651.667
Dpp6	NM_022850	0.000359745	0.00994271	1.07072	1.07072	2391.52	2233.57	0.193026	0.816186	1.0252	1.0252	2391.52	2332.73
Arid1a	NM_001106635	0.000360962	0.00995567	0.945104	-1.05808	2466.74	2610.02	0.00487786	0.300384	0.956375	-1.04561	2466.74	2579.26
Phc1	NM_001107886	0.000362075	0.00996567	0.90057	-1.11041	800.22	888.571	0.377361	0.897279	0.974303	-1.02637	800.22	821.325
Ssc5d	NM_001134545	0.000363161	0.00996812	0.837745	-1.19368	113.136	135.048	9.52266e-05	0.0269349	0.823978	-1.21362	113.136	137.305
Tmem179	NM_001126280	0.000363663	0.00996812	1.08735	1.08735	1168.49	1074.62	0.59044	0.95905	0.987502	-1.01266	1168.49	1183.27
Gatm	NM_031031	0.000366071	0.00999698	1.11544	1.11544	2043.16	1831.7	0.060434	0.632631	1.0592	1.0592	2043.16	1928.96
Ccdc32	NM_001024245	0.000367116	0.00999698	1.1019	1.1019	1293.57	1173.94	0.359181	0.891838	1.02522	1.02522	1293.57	1261.74
Hprt1	NM_012583	0.000368074	0.00999698	1.09921	1.09921	403.49	367.072	0.531091	0.944024	0.983725	-1.01654	403.49	410.166
Hprt1	NM_012583.1	0.000368074	0.00999698	1.09921	1.09921	403.49	367.072	0.531091	0.944024	0.983725	-1.01654	403.49	410.166
Gmeb1	NM_001109268	0.000369118	0.00999698	0.869697	-1.14983	181.892	209.144	0.018307	0.460856	0.911127	-1.09754	181.892	199.634
Agap2	NM_023026	0.000369228	0.00999698	1.07968	1.07968	19654.2	18203.7	0.0845277	0.683057	1.03783	1.03783	19654.2	18937.8
Setd7	NM_001109558	0.000371007	0.0100247	1.17881	1.17881	284.617	241.444	0.0363355	0.548276	1.10113	1.10113	284.617	258.477
Cenpj	NM_001107265	0.00037243	0.0100428	0.858616	-1.16467	159.255	185.478	0.145015	0.76737	0.938859	-1.06512	159.255	169.626
Srsf6	NM_001014185	0.000375596	0.0101076	0.925902	-1.08003	2089.25	2256.45	0.0786927	0.67493	0.962596	-1.03886	2089.25	2170.44
Trmt1	NM_001013870	0.000380152	0.0102096	0.886666	-1.12782	577.974	651.851	0.157971	0.776295	0.953148	-1.04915	577.974	606.384
Vof16	NR_037614	0.000382734	0.0102582	0.759655	-1.31639	223.35	294.015	0.531061	0.944024	0.952431	-1.04995	223.35	234.505
H19	NR_027324	0.0003883	0.0103656	0.656014	-1.52436	35.5872	54.2477	0.643622	0.965237	1.05818	1.05818	35.5872	33.6305
Prkcd	NM_133307	0.000388301	0.0103656	0.789155	-1.26718	174.809	221.514	0.243522	0.848168	0.924647	-1.08149	174.809	189.055
Ago2	NM_021597	0.000389525	0.0103774	0.812736	-1.23041	125.574	154.507	0.639488	0.965237	0.972621	-1.02815	125.574	129.109
Manbal	NM_001173380	0.00039181	0.0104174	1.09587	1.09587	697.523	636.501	0.163073	0.783162	1.03653	1.03653	697.523	672.942
Npas1	NM_001107479	0.000399521	0.0106013	1.13379	1.13379	414.94	365.975	0.787141	0.981297	0.990557	-1.00953	414.94	418.896
Txnip	NM_001008767	0.000401751	0.0106255	0.7876	-1.26968	594.072	754.282	0.651534	0.965237	1.03104	1.03104	594.072	576.186
Fgfr3	NM_053429	0.000402032	0.0106255	1.1253	1.1253	807.181	717.303	0.368181	0.895533	1.03037	1.03037	807.181	783.391
Atp5f1a	NM_023093	0.000405619	0.010699	1.07038	1.07038	9515.5	8889.82	0.611255	0.961289	1.00982	1.00982	9515.5	9422.99
Acacb	NM_053922	0.000407519	0.0107187	0.705918	-1.41659	25.214	35.718	0.00175744	0.193087	0.733656	-1.36304	25.214	34.3676
Rps19	NM_001037346	0.000407978	0.0107187	0.791106	-1.26405	309.242	390.899	0.548077	0.950944	0.960789	-1.04081	309.242	321.863
Osbpl5	NM_001015024	0.000410472	0.0107629	0.880616	-1.13557	426.213	483.994	0.0605571	0.632631	0.934451	-1.07015	426.213	456.111
Mpp2	NM_053513	0.000412726	0.0107748	1.13088	1.13088	1192.62	1054.6	0.455486	0.924067	1.02627	1.02627	1192.62	1162.1
Inpp5j	NM_133562	0.000412729	0.0107748	1.16143	1.16143	916.324	788.965	0.976736	0.997138	0.998769	-1.00123	916.324	917.453
Prkce	NM_017171	0.000413355	0.0107748	1.11825	1.11825	2862.79	2560.07	0.0272927	0.51889	1.07232	1.07232	2862.79	2669.72
Phf2	NM_001107342	0.000416141	0.0108055	0.926765	-1.07902	870.877	939.696	0.191669	0.813694	0.972129	-1.02867	870.877	895.845
RGD1311899	NM_001009630	0.000416158	0.0108055	1.07164	1.07164	2698.02	2517.65	0.739568	0.974106	1.00652	1.00652	2698.02	2680.53
Cd74	NM_013069	0.000417814	0.0108273	0.652551	-1.53245	19.7471	30.2615	0.089545	0.694651	0.810962	-1.2331	19.7471	24.3503
Igsf10	NM_198768	0.000421891	0.0109117	0.881523	-1.1344	248.98	282.443	0.0410227	0.572289	1.0776	1.0776	248.98	231.05
Cgref1	NM_139087	0.000430369	0.0110746	1.10742	1.10742	954.957	862.324	0.643293	0.965237	1.01346	1.01346	954.957	942.274
Stk38	NM_001015025	0.000430433	0.0110746	0.895917	-1.11618	545.681	609.076	0.0509843	0.604339	0.940692	-1.06305	545.681	580.085
Sort1	NM_031767	0.000431192	0.0110746	1.096	1.096	6533.56	5961.3	0.191774	0.81374	1.03456	1.03456	6533.56	6315.31
Uap1	NM_001191930	0.000432583	0.0110746	0.881554	-1.13436	336.81	382.064	0.0355488	0.545281	0.92716	-1.07856	336.81	363.27
Mal2	NM_198786	0.000433047	0.0110746	1.11902	1.11902	2966.29	2650.8	0.182972	0.805718	1.04343	1.04343	2966.29	2842.81
Cndp2	NM_001010920	0.000433188	0.0110746	1.08598	1.08598	1113.45	1025.3	0.615789	0.961289	0.988367	-1.01177	1113.45	1126.56
Acin1	NM_001170468	0.000436065	0.0111268	0.925678	-1.08029	2133.68	2304.99	0.00466255	0.298	0.939719	-1.06415	2133.68	2270.55
Adra1d	NM_024483	0.000437758	0.0111486	1.25974	1.25974	333.831	265.001	0.804746	0.983606	1.01627	1.01627	333.831	328.487
Nptn	NM_019380	0.000439071	0.0111606	1.10749	1.10749	5256.45	4746.28	0.677894	0.96654	0.988021	-1.01212	5256.45	5320.18
Prdx3	NM_022540	0.000442159	0.0112177	1.10338	1.10338	759.32	688.174	0.928439	0.993186	1.0025	1.0025	759.32	757.424
Jmjd1c	NM_001191719	0.000446496	0.0113061	0.931024	-1.07409	1632.76	1753.72	0.652648	0.965237	1.00925	1.00925	1632.76	1617.8
C1ql1	NM_001108838	0.00044881	0.0113431	1.16115	1.16115	612.374	527.387	0.695888	0.96778	1.0167	1.0167	612.374	602.312
Mast2	NM_001108005	0.000453241	0.0114282	0.927657	-1.07799	2038.39	2197.36	0.929295	0.99349	0.998096	-1.00191	2038.39	2042.28
Kcnv1	NM_021697	0.000453898	0.0114282	1.16849	1.16849	320.182	274.014	0.0288247	0.524053	1.10158	1.10158	320.182	290.657
Sh3yl1	NM_001108705	0.000457345	0.0114933	0.808637	-1.23665	93.1757	115.226	0.0553248	0.61945	0.889401	-1.12435	93.1757	104.762
Selenow	NM_013027	0.000458747	0.0115068	1.11023	1.11023	3712.96	3344.32	0.680656	0.96654	0.987808	-1.01234	3712.96	3758.79
Carmil3	NM_001014138	0.000468827	0.0117375	0.881398	-1.13456	1280.03	1452.27	0.0805934	0.677554	0.938805	-1.06518	1280.03	1363.47
Sod2	NM_017051	0.000471584	0.0117691	1.09458	1.09458	1460.53	1334.33	0.546293	0.95032	0.984584	-1.01566	1460.53	1483.4
Id3	NM_013058	0.000471862	0.0117691	0.879847	-1.13656	597.552	679.154	0.607404	0.961289	1.01911	1.01911	597.552	586.344
Slc9a3r2	NM_053811	0.000473847	0.0117965	1.11411	1.11411	690.366	619.659	0.141769	0.764353	0.955949	-1.04608	690.366	722.179
Stmn2	NM_053440	0.000483149	0.0120056	1.0561	1.0561	24014.2	22738.5	0.592465	0.960048	1.0084	1.0084	24014.2	23814
Gpr37	NM_057201	0.000486549	0.0120456	1.13619	1.13619	701.633	617.529	0.013988	0.41454	1.09401	1.09401	701.633	641.341
Mtmr3	NM_001012038	0.00048657	0.0120456	0.940218	-1.06358	1682.39	1789.37	0.769507	0.979039	0.994813	-1.00521	1682.39	1691.17
Slc25a5	NM_057102	0.00051116	0.0126308	1.06837	1.06837	3286.88	3076.55	0.658463	0.965571	1.00843	1.00843	3286.88	3259.39
Cend1	NM_001014163	0.000513911	0.0126752	1.1527	1.1527	2100.48	1822.23	0.387311	0.90012	0.965311	-1.03594	2100.48	2175.97
Nono	NM_001012356	0.000516847	0.012724	0.937239	-1.06696	2705.77	2886.96	0.422547	0.911331	1.01513	1.01513	2705.77	2665.43
Spp1	NM_012881	0.000518266	0.012729	0.597274	-1.67427	34.0179	56.9552	0.328832	0.881108	0.863422	-1.15818	34.0179	39.3989
Jun	NM_021835	0.000518965	0.012729	1.11605	1.11605	1809.21	1621.08	0.866057	0.987663	0.99469	-1.00534	1809.21	1818.86
Paqr3	NM_001012033	0.000520038	0.0127318	1.11617	1.11617	387.058	346.774	0.343873	0.886971	1.03021	1.03021	387.058	375.708
Limd2	NM_001025715	0.00052353	0.0127938	1.09874	1.09874	1277.61	1162.8	0.234524	0.840108	1.03273	1.03273	1277.61	1237.12
Selenow	NM_013027.1	0.000524991	0.0128059	1.11024	1.11024	3713.01	3344.32	0.661585	0.965771	0.986902	-1.01327	3713.01	3762.29
Safb2	NM_001303144	0.000526896	0.0128289	0.909482	-1.09953	1273.54	1400.29	0.00121091	0.150447	0.915194	-1.09266	1273.54	1391.55
LOC365985	NM_001108951	0.000529207	0.0128616	1.08557	1.08557	2533.8	2334.07	0.0396198	0.567494	1.04993	1.04993	2533.8	2413.31
Tcof1	NM_001106143	0.000530652	0.0128731	0.90442	-1.10568	338.102	373.833	0.122401	0.745448	1.04669	1.04669	338.102	323.021
Dagla	NM_001005886	0.000531985	0.012882	1.11162	1.11162	3148.05	2831.95	0.301597	0.867655	1.03203	1.03203	3148.05	3050.35
Klhdc1	NM_001108027	0.000542149	0.0131042	0.769294	-1.29989	51.6888	67.1899	0.181221	0.804716	0.902062	-1.10857	51.6888	57.3007
Rraga	NM_053973	0.000551334	0.0133021	1.06602	1.06602	2089.76	1960.34	0.609641	0.961289	0.990627	-1.00946	2089.76	2109.53
Hadhb	NM_133618	0.000567307	0.0136626	1.08315	1.08315	1088.15	1004.61	0.261233	0.853462	1.0263	1.0263	1088.15	1060.26
Zc3h11a	NM_001047902	0.000588921	0.0141575	0.909643	-1.09933	914.326	1005.15	0.0250752	0.502789	0.94002	-1.06381	914.326	972.667
Vmp1	NM_138839	0.000597684	0.014311	1.0658	1.0658	1186.92	1113.64	0.912178	0.99193	0.997965	-1.00204	1186.92	1189.34
Ldhb	NM_012595	0.000599192	0.014311	1.07879	1.07879	2229.53	2066.71	0.682981	0.96654	0.99104	-1.00904	2229.53	2249.69
Ldhb	NM_001316333	0.000599192	0.014311	1.07879	1.07879	2229.53	2066.71	0.682981	0.96654	0.99104	-1.00904	2229.53	2249.69
Adtrp	NM_001014144	0.000599612	0.014311	1.48189	1.48189	24.0513	16.2302	0.222581	0.832499	1.14399	1.14399	24.0513	21.0241
Rps25	NM_001005528	0.00060313	0.0143692	0.88902	-1.12483	664.679	747.653	0.14266	0.764353	1.05197	1.05197	664.679	631.841
Dmc1	NM_001130567	0.000605021	0.0143761	0.593256	-1.68561	15.114	25.4763	0.0172484	0.453162	0.69319	-1.44261	15.114	21.8035
Nhlrc2	NM_001107444	0.000607269	0.0143761	0.861971	-1.16013	210.494	244.2	0.659364	0.965571	0.98087	-1.0195	210.494	214.599
Auh	NM_001108407	0.000607693	0.0143761	1.12941	1.12941	516.15	457.007	0.375877	0.896803	0.969309	-1.03166	516.15	532.493
Acbd4	NM_001012013	0.000607747	0.0143761	1.17676	1.17676	358.502	304.651	0.812052	0.983606	0.988863	-1.01126	358.502	362.54
Nagk	NM_001037768	0.000613808	0.014456	0.846377	-1.18151	214.586	253.534	0.112345	0.733555	0.925171	-1.08088	214.586	231.942
C2cd5	NM_001134581	0.000614284	0.014456	0.93691	-1.06734	1121.98	1197.54	0.0618717	0.632631	0.964989	-1.03628	1121.98	1162.69
Pdxp	NM_001135819	0.000614386	0.014456	1.09636	1.09636	2500.9	2281.09	0.290674	0.865066	1.02875	1.02875	2500.9	2431
Pla2g7	NM_001009353	0.000615999	0.0144684	0.703331	-1.42181	40.7937	58.0007	0.751298	0.975748	0.967253	-1.03386	40.7937	42.1748
Lrrc42	NM_001025653	0.000618811	0.0145088	0.908322	-1.10093	410.783	452.244	0.375175	0.896797	0.975198	-1.02543	410.783	421.231
Gkap1	NM_001012160	0.000621528	0.0145468	0.862589	-1.1593	180.568	209.333	0.513869	0.940443	0.971856	-1.02896	180.568	185.797
Vdac3	NM_031355	0.000626423	0.0146261	1.06332	1.06332	2792.74	2626.43	0.978993	0.997138	0.999528	-1.00047	2792.74	2794.06
Gpr155	NM_001107811	0.000627116	0.0146261	1.14675	1.14675	1096.45	956.133	0.399589	0.904425	1.03423	1.03423	1096.45	1060.16
Tuba1b	NM_001044270	0.000630032	0.0146684	1.10775	1.10775	32081.7	28961.1	0.585731	0.958876	1.01645	1.01645	32081.7	31562.6
Syt12	NM_138835	0.000633073	0.0147134	1.20089	1.20089	326.988	272.288	0.632767	0.965237	1.02576	1.02576	326.988	318.775
Wipf3	NM_147211	0.00063959	0.0148389	1.19611	1.19611	2000.31	1672.35	0.651946	0.965237	1.02391	1.02391	2000.31	1953.59
Mff	NM_001271284	0.000641661	0.014861	1.07421	1.07421	1140.52	1061.73	0.00540822	0.305457	1.06005	1.06005	1140.52	1075.91
Foxp2	NM_001271104	0.000647145	0.014962	0.678667	-1.47348	44.7705	65.9682	0.0318198	0.535458	0.782241	-1.27838	44.7705	57.2336
Auts2l	NM_001107136	0.000656094	0.0151324	0.918228	-1.08905	1004.06	1093.47	0.0183845	0.460856	0.942574	-1.06092	1004.06	1065.23
Rps12	NM_031709	0.000656792	0.0151324	0.886783	-1.12767	559.429	630.852	0.383871	0.898279	0.969619	-1.03133	559.429	576.958
Chst11	NM_001108079	0.00066825	0.0153552	1.12179	1.12179	431.527	384.678	0.012651	0.400842	1.08771	1.08771	431.527	396.73
Tacc3	NM_001004424	0.000668771	0.0153552	0.791977	-1.26266	72.3661	91.3739	0.990159	0.998469	0.999136	-1.00086	72.3661	72.4287
Fkrp	NM_001025678	0.000671527	0.0153919	1.13416	1.13416	682.69	601.936	0.604649	0.961289	1.01927	1.01927	682.69	669.784
Cnrip1	NM_001014232	0.000675999	0.0154677	1.0738	1.0738	2187.39	2037.05	0.502068	0.934978	0.986078	-1.01412	2187.39	2218.28
Mtr	NM_030864	0.00067892	0.0155013	0.844023	-1.1848	161.82	191.724	0.974695	0.99699	0.998396	-1.00161	161.82	162.08
Otub1	NM_001106332	0.000679802	0.0155013	1.07462	1.07462	2687.22	2500.63	0.81301	0.983606	0.995013	-1.00501	2687.22	2700.69
Eml2	NM_138921	0.000683844	0.0155651	1.09966	1.09966	1875.29	1705.33	0.263017	0.853462	0.969263	-1.03171	1875.29	1934.76
Tpcn2	NM_001107566	0.00068494	0.0155651	0.83032	-1.20436	117.207	141.158	1.57685e-06	0.0017117	0.7699	-1.29887	117.207	152.236
Dexi	NM_001109026	0.000687255	0.0155911	1.10973	1.10973	394.839	355.796	0.575191	0.956727	0.98315	-1.01714	394.839	401.605
Aimp1	NM_053757	0.00068995	0.0156255	0.907796	-1.10157	389.202	428.733	0.180657	0.804405	0.962299	-1.03918	389.202	404.45
Calb2	NM_053988	0.000692151	0.0156272	0.804302	-1.24331	760.971	946.126	0.00962639	0.367976	0.846808	-1.18091	760.971	898.635
Tmem260	NM_001170475	0.000692376	0.0156272	0.915821	-1.09192	432.023	471.733	0.0476103	0.596432	0.949702	-1.05296	432.023	454.904
Rpl11	NM_001025739	0.000696589	0.0156701	0.909303	-1.09974	1687.52	1855.84	0.596823	0.960113	0.985245	-1.01498	1687.52	1712.79
Fmo4	NM_144561	0.000696632	0.0156701	0.232483	-4.30139	9.58766	41.2402	0.650069	0.965237	0.820774	-1.21836	9.58766	11.6812
Zfp251	NM_001191911	0.000698254	0.0156801	1.09929	1.09929	492.223	447.765	0.258959	0.852307	1.03184	1.03184	492.223	477.032
Igdcc4	NM_001108767	0.000704219	0.0157873	1.06957	1.06957	2065.18	1930.84	0.00012969	0.0319279	1.07901	1.07901	2065.18	1913.96
Ppp3ca	NM_017041	0.000719126	0.0160944	1.08906	1.08906	6944.47	6376.59	0.483132	0.934109	1.01784	1.01784	6944.47	6822.77
Rplp0	NM_022402	0.000723876	0.0161735	0.915958	-1.09175	9296.39	10149.4	0.202265	0.825798	1.03369	1.03369	9296.39	8993.38
Lnx1	NM_001108358	0.000725498	0.0161825	1.15928	1.15928	226.608	195.474	0.346943	0.887894	1.0416	1.0416	226.608	217.558
Mccc2	NM_001012177	0.000730723	0.0162717	1.15679	1.15679	467.488	404.125	0.374163	0.896421	1.03888	1.03888	467.488	449.99
Gspt2	NM_001109319	0.000739892	0.0164484	1.12184	1.12184	451.008	402.026	0.719771	0.971417	0.987955	-1.01219	451.008	456.507
Fance	NM_001191718	0.000764307	0.0169628	0.84459	-1.18401	212.293	251.356	0.325707	0.881108	0.951514	-1.05096	212.293	223.11
Eno2	NM_139325	0.000767133	0.0169971	1.12932	1.12932	4307.91	3814.6	0.872077	0.987663	0.994201	-1.00583	4307.91	4333.04
Gpatch4	NM_001024979	0.000769143	0.0170133	0.856335	-1.16777	186.95	218.314	0.210973	0.828461	0.943493	-1.05989	186.95	198.146
Rps17	NM_017152	0.000780216	0.0172219	0.855652	-1.1687	364.078	425.498	0.415839	0.911157	0.96276	-1.03868	364.078	378.16
Vps29	NM_001105932	0.000781166	0.0172219	1.101	1.101	1539.92	1398.66	0.165629	0.786749	0.961213	-1.04035	1539.92	1602.06
Rpl4	NM_022510	0.000787102	0.0173241	0.92203	-1.08456	5010.75	5434.48	0.565992	0.954013	1.01399	1.01399	5010.75	4941.61
Glyr1	NM_001007800	0.000791388	0.0173896	1.08198	1.08198	942.712	871.284	0.161016	0.780121	1.03336	1.03336	942.712	912.275
Ccnl2	NM_001013094	0.000798559	0.0175182	0.875086	-1.14274	431.146	492.69	0.0276681	0.519014	0.915907	-1.09181	431.146	470.731
Lzts3	NM_172022	0.000801681	0.0175577	1.17273	1.17273	866.716	739.056	0.613087	0.961289	1.02426	1.02426	866.716	846.185
Thoc2	NM_001191756	0.000818464	0.0178958	0.907434	-1.10201	884.264	974.466	0.169854	0.794574	1.04093	1.04093	884.264	849.495
Akna	NM_001108668	0.000824683	0.0179751	0.861949	-1.16016	201.058	233.26	0.646204	0.965237	0.979591	-1.02083	201.058	205.247
Caly	NM_138915	0.000824795	0.0179751	1.32208	1.32208	233.068	176.289	0.705671	0.96847	1.03183	1.03183	233.068	225.878
Hook2	NM_001100562	0.000830178	0.0180476	0.820837	-1.21827	198.279	241.557	0.157465	0.776295	0.919473	-1.08758	198.279	215.644
Zcchc7	NM_001106658	0.000830894	0.0180476	0.876804	-1.14051	349.903	399.067	0.0191053	0.46124	0.911704	-1.09685	349.903	383.791
Aldoa	NM_001271536	0.000832191	0.0180476	1.19119	1.19119	850.042	713.607	0.0864027	0.685666	0.914484	-1.09351	850.042	929.532
Cpne9	NM_001024982	0.000841526	0.0182203	0.727961	-1.3737	34.5089	47.405	2.60762e-05	0.010833	0.671917	-1.48828	34.5089	51.3589
Cpne6	NM_001191113	0.000843764	0.018239	1.12002	1.12002	3172.45	2832.5	0.997649	0.999227	1.0001	1.0001	3172.45	3172.14
Ndufa10	NM_199495	0.000848247	0.0183062	1.09869	1.09869	1260.63	1147.39	0.574005	0.956727	0.984327	-1.01592	1260.63	1280.7
Ppp2r3a	NM_001012202	0.000853274	0.0183848	0.847104	-1.18049	392.894	463.809	0.834065	0.985028	1.01054	1.01054	392.894	388.795
Rab6b	NM_001108775	0.00085525	0.0183976	1.06979	1.06979	22557.8	21086.2	0.827959	0.983606	1.00441	1.00441	22557.8	22458.9
Ppcs	NM_001039010	0.000861207	0.0184958	1.15247	1.15247	155.958	135.325	0.830012	0.983876	1.00903	1.00903	155.958	154.563
Tle4	NM_019141	0.000865469	0.0185573	0.911762	-1.09678	1189.07	1304.14	0.033268	0.537223	0.942587	-1.06091	1189.07	1261.49
Zfp131	NM_001100698	0.000870287	0.0186306	1.09662	1.09662	484.156	441.501	0.0042854	0.286282	1.0823	1.0823	484.156	447.341
Dgkb	NM_019304	0.000878457	0.0187753	1.19963	1.19963	1375.88	1146.92	0.0758812	0.670235	1.10191	1.10191	1375.88	1248.64
Sdcbp	NM_031986	0.00088067	0.0187923	1.06506	1.06506	2947.29	2767.26	0.0102781	0.373765	1.04982	1.04982	2947.29	2807.42
Ifit2	NM_001024753	0.000892171	0.0190072	1.22992	1.22992	90.1791	73.3212	0.332551	0.881108	1.06116	1.06116	90.1791	84.9814
Rps3	NM_001009239	0.000897172	0.0190832	0.909648	-1.09933	2984.72	3281.18	0.839083	0.986181	0.994218	-1.00582	2984.72	3002.07
Egfl6	NM_001108254	0.00090418	0.0192015	1.2008	1.2008	113.261	94.3214	0.962213	0.996029	1.00256	1.00256	113.261	112.971
Brwd1	NM_001371922	0.000916205	0.0193848	0.910928	-1.09778	731.808	803.365	0.160123	0.77831	0.961106	-1.04047	731.808	761.422
Vip	NM_053991	0.000916454	0.0193848	1.25603	1.25603	147.869	117.727	0.0910717	0.698839	1.12239	1.12239	147.869	131.745
Pld2	NM_033299	0.000917185	0.0193848	0.884483	-1.1306	776.036	877.389	0.231894	0.837389	0.956581	-1.04539	776.036	811.259
Vegfa	NM_001287113	0.000932779	0.0196831	0.541178	-1.84782	5.24003	9.68264	0.978268	0.997138	0.99452	-1.00551	5.24003	5.26891
Kitlg	NM_021844	0.000934347	0.019685	0.622587	-1.6062	95.7711	153.828	0.00767571	0.342419	0.682376	-1.46547	95.7711	140.35
Sox4	NM_001271205	0.000936841	0.0197063	0.909963	-1.09895	1983.29	2179.53	0.984773	0.997488	0.999455	-1.00055	1983.29	1984.37
Abi1	NM_024397	0.000941811	0.0197795	1.0878	1.0878	1989.99	1829.37	0.290525	0.865066	1.02722	1.02722	1989.99	1937.26
Ints4	NM_001191629	0.000956589	0.0200582	0.899577	-1.11163	319.605	355.283	0.43926	0.91773	1.02546	1.02546	319.605	311.67
Ankrd10	NM_001271219	0.00095819	0.0200601	0.922279	-1.08427	812.665	881.149	0.229135	0.836478	0.97085	-1.03003	812.665	837.066
Icam5	NM_001172079	0.00096364	0.0200836	1.14841	1.14841	5845.59	5090.16	0.896959	0.989103	1.00544	1.00544	5845.59	5813.95
Mrpl36	NM_001108879.1	0.000963844	0.0200836	1.17882	1.17882	154.217	130.823	0.841755	0.986441	1.00985	1.00985	154.217	152.713
Mrpl36	NM_001108879	0.000963844	0.0200836	1.17882	1.17882	154.217	130.823	0.841755	0.986441	1.00985	1.00985	154.217	152.713
Pomgnt2	NM_001009437	0.00096765	0.0201314	1.10804	1.10804	477.319	430.778	0.654275	0.965376	1.01393	1.01393	477.319	470.763
Tmem130	NM_001170399	0.000971462	0.0201682	1.07603	1.07603	10693.6	9938	0.353588	0.889457	0.979616	-1.02081	10693.6	10916.1
Rpl28	NM_022697	0.000972456	0.0201682	0.856587	-1.16742	1160	1354.21	0.412182	0.911157	0.962186	-1.0393	1160	1205.59
Vamp2	NM_012663	0.000975564	0.020197	1.07905	1.07905	17109.4	15856	0.513044	0.94022	0.985027	-1.0152	17109.4	17369.5
Vdac2	NM_031354	0.000976882	0.020197	1.05418	1.05418	2875.31	2727.53	0.475858	0.932159	1.01146	1.01146	2875.31	2842.74
Troap	NM_001271243	0.000985342	0.0203091	0.763019	-1.31058	42.3575	55.5131	0.597276	0.960113	1.04595	1.04595	42.3575	40.4968
Chn1	NM_032083	0.00098536	0.0203091	1.16166	1.16166	5992.36	5158.46	0.778983	0.981164	0.987323	-1.01284	5992.36	6069.29
Cfd	NM_001077642	0.000990094	0.0203751	0.520805	-1.9201	7.43964	14.2849	0.931869	0.993583	1.01811	1.01811	7.43964	7.30728
Lhfpl2	NM_001106402	0.000995038	0.0204452	0.888878	-1.12501	419.981	472.484	0.824105	0.983606	0.99202	-1.00804	419.981	423.359
Ssh3	NM_001012217	0.000999337	0.0204998	0.884349	-1.13078	293.17	331.509	0.0143142	0.422875	0.912322	-1.0961	293.17	321.345
Ep400	NM_001107149	0.00100266	0.0204998	0.935222	-1.06927	1514.63	1619.54	0.329058	0.881108	1.02018	1.02018	1514.63	1484.68
Wdr45	NM_001013958	0.00100309	0.0204998	1.15055	1.15055	145.15	126.157	0.816031	0.983606	1.00979	1.00979	145.15	143.743
Akirin1	NM_001030054	0.00100559	0.0204998	1.07275	1.07275	1516.47	1413.63	0.634483	0.965237	1.01017	1.01017	1516.47	1501.2
Cend1	NM_001014163.1	0.00100799	0.0204998	1.1411	1.1411	2023.98	1773.72	0.358128	0.891145	0.963853	-1.0375	2023.98	2099.89
Ncoa5	NM_001106543	0.00100905	0.0204998	0.891409	-1.12182	1070.09	1200.45	0.584501	0.958876	0.981015	-1.01935	1070.09	1090.8
Cep120	NM_001191697	0.00100942	0.0204998	0.935402	-1.06906	772.084	825.403	0.960208	0.995214	0.998979	-1.00102	772.084	772.873
Eef1g	NM_001004223	0.00101003	0.0204998	0.93196	-1.07301	4071.9	4369.18	0.45008	0.922459	1.01635	1.01635	4071.9	4006.4
Ncor2	NM_001108334	0.0010286	0.0207987	0.936187	-1.06816	3121.77	3334.56	0.00180416	0.193527	0.939218	-1.06472	3121.77	3323.8
Tmem38a	NM_001100175	0.00102873	0.0207987	1.10687	1.10687	426.427	385.257	0.944972	0.99373	1.00212	1.00212	426.427	425.526
Jpt2	NM_001013182	0.00103069	0.0207987	0.870666	-1.14855	222.717	255.801	0.0526363	0.61259	0.921085	-1.08568	222.717	241.799
Ube2v1	NM_001110345	0.00103102	0.0207987	1.0652	1.0652	3117.52	2926.71	0.410712	0.91109	1.01594	1.01594	3117.52	3068.62
Cplx3	NM_001109295	0.00103581	0.0208638	0.561613	-1.78059	91.6357	163.165	0.0636298	0.632631	0.721184	-1.38661	91.6357	127.063
Sfxn3	NM_022948	0.0010396	0.0209084	1.05141	1.05141	1866.2	1774.95	0.17813	0.80237	1.02076	1.02076	1866.2	1828.25
Lurap1l	NM_001025022	0.00104593	0.0210038	1.2558	1.2558	75.6579	60.2469	0.874667	0.987823	1.01076	1.01076	75.6579	74.8523
Syngr1	NM_019166	0.00105003	0.0210217	1.13417	1.13417	1219.9	1075.59	0.590352	0.95905	1.02085	1.02085	1219.9	1194.98
Smtnl2	NM_001190998	0.00105068	0.0210217	0.672461	-1.48708	18.9407	28.1662	0.275341	0.855352	0.873202	-1.14521	18.9407	21.6911
Dact3	NM_001191947	0.00105292	0.0210217	1.10231	1.10231	2289	2076.55	0.681818	0.96654	0.987906	-1.01224	2289	2317.02
Tomm34	NM_001044244	0.00105314	0.0210217	1.11572	1.11572	809.549	725.584	0.988012	0.997594	1.0005	1.0005	809.549	809.144
Tacr1	NM_012667	0.00105678	0.0210628	1.24784	1.24784	102.269	81.9565	0.101864	0.724992	1.11579	1.11579	102.269	91.6561
Arpc5l	NM_001037767	0.00106527	0.0212002	1.08423	1.08423	737.63	680.328	0.802711	0.983606	0.993885	-1.00615	737.63	742.168
Adcyap1r1	NM_133511	0.00108044	0.0214699	0.857809	-1.16576	1563.51	1822.68	0.00949834	0.367067	0.88538	-1.12946	1563.51	1765.92
Sema4d	NM_001170563	0.00108715	0.0215711	0.933015	-1.07179	726.232	778.372	0.562549	0.95214	0.987703	-1.01245	726.232	735.274
Slc6a17	NM_001033079	0.00109687	0.0217313	1.07434	1.07434	6428.32	5983.49	0.942845	0.99373	1.00157	1.00157	6428.32	6418.21
Cnih2	NM_001025132	0.00110343	0.0218288	1.10831	1.10831	12429.5	11214.8	0.0557617	0.620019	1.06214	1.06214	12429.5	11702.3
Stk25	NM_184049	0.00110725	0.0218718	1.04836	1.04836	2903.03	2769.12	0.632206	0.965237	0.993114	-1.00693	2903.03	2923.16
Whrn	NM_181088	0.00111506	0.0219807	0.882332	-1.13336	343.32	389.105	0.0724147	0.65937	0.933069	-1.07173	343.32	367.947
Hip1	NM_001100475	0.00111606	0.0219807	0.924027	-1.08222	1615.12	1747.91	0.485939	0.934109	1.0171	1.0171	1615.12	1587.97
Tac3	NM_019162	0.00111797	0.0219856	1.31931	1.31931	82.2875	62.3715	0.25738	0.851997	0.91032	-1.09851	82.2875	90.3941
Asrgl1	NM_145089	0.00113209	0.0222303	1.10842	1.10842	927.906	837.146	0.176909	0.801779	1.04352	1.04352	927.906	889.205
Zfp202	NM_001109290	0.0011353	0.0222473	0.836829	-1.19499	141.471	169.056	0.563275	0.95214	0.968503	-1.03252	141.471	146.072
Ccng1	NM_012923	0.0011363	0.0222473	1.09274	1.09274	2983.64	2730.42	0.544491	0.950266	1.01663	1.01663	2983.64	2934.83
Polr1a	NM_031772	0.00114278	0.0223414	0.904743	-1.10529	492.14	543.955	0.392807	0.900961	0.973893	-1.02681	492.14	505.332
Itpa	NM_001107774	0.00114728	0.0223963	1.08248	1.08248	973.015	898.873	0.78914	0.981323	0.993535	-1.00651	973.015	979.347
Rpl13a	NM_173340	0.00115205	0.0224344	0.832707	-1.2009	521.534	626.311	0.314988	0.877496	0.944842	-1.05838	521.534	551.98
Gcdh	NM_001108896	0.0011526	0.0224344	1.11064	1.11064	489.657	440.877	0.727135	0.972392	1.01126	1.01126	489.657	484.207
Ddn	NM_030993	0.00115634	0.0224742	1.12593	1.12593	8137.18	7227.06	0.171972	0.797573	1.05111	1.05111	8137.18	7741.52
Sik1	NM_021693	0.00116395	0.022589	0.821131	-1.21783	137.509	167.462	0.0781391	0.673222	0.898048	-1.11353	137.509	153.12
Wscd2	NM_001271178	0.00116598	0.0225954	1.12205	1.12205	362.441	323.016	0.746424	0.974617	1.01144	1.01144	362.441	358.341
Cptp	NM_001007703	0.00117614	0.0227342	1.12947	1.12947	334.127	295.826	0.763682	0.978449	1.01125	1.01125	334.127	330.41
Wdfy2	NM_001107269	0.00117724	0.0227342	0.897646	-1.11402	487.534	543.125	0.0979093	0.714776	0.946211	-1.05685	487.534	515.248
Cd44	NM_012924	0.00117827	0.0227342	0.824694	-1.21257	167.387	202.968	0.0508139	0.604339	0.88999	-1.12361	167.387	188.077
Ssrp1	NM_031121	0.00118134	0.0227605	0.939147	-1.0648	1631.85	1737.58	0.985184	0.997488	1.00036	1.00036	1631.85	1631.26
Ttc39c	NM_001077231	0.00118895	0.022864	1.12655	1.12655	252.051	223.736	0.460646	0.926022	1.02723	1.02723	252.051	245.37
Pptc7	NM_001107141	0.00119015	0.022864	1.09672	1.09672	1125.44	1026.19	0.62961	0.965237	1.01379	1.01379	1125.44	1110.13
Ccnt2	NM_001107171	0.00119912	0.0230031	0.91662	-1.09096	1251.34	1365.16	0.244472	0.849177	0.969129	-1.03185	1251.34	1291.2
Farp1	NM_001107287	0.00120227	0.0230301	0.895263	-1.11699	1558.17	1740.46	0.159314	0.77831	0.952997	-1.04932	1558.17	1635.02
Elmod1	NM_001191579	0.0012126	0.0231947	1.07651	1.07651	2688.07	2497.02	0.251831	0.849177	1.02642	1.02642	2688.07	2618.87
Ift46	NM_001024760	0.001223	0.0233469	0.864092	-1.15728	225.918	261.451	0.979222	0.997138	1.00119	1.00119	225.918	225.649
Chrna2	NM_133420	0.00122407	0.0233469	1.30524	1.30524	60.1139	46.056	0.401693	0.905708	0.935314	-1.06916	60.1139	64.2714
Tmco4	NM_001034949	0.00122726	0.0233741	1.32825	1.32825	37.6542	28.3488	0.345028	0.887001	1.08383	1.08383	37.6542	34.742
Mrps30	NM_001106412	0.00123071	0.0234065	1.08382	1.08382	548.362	505.953	0.969566	0.996783	0.999058	-1.00094	548.362	548.879
Slitrk3	NM_001107683	0.00123691	0.0234907	1.11067	1.11067	760.923	685.105	0.0618875	0.632631	1.06243	1.06243	760.923	716.208
Kifbp	NM_001031627	0.00124355	0.0235832	1.07174	1.07174	1908.43	1780.69	0.589937	0.95905	1.01161	1.01161	1908.43	1886.54
Hagh	NM_033349	0.00125557	0.0237771	1.11585	1.11585	376.557	337.462	0.894598	0.989103	0.99555	-1.00447	376.557	378.24
Lime1	NM_001108614	0.00126053	0.0238323	0.871933	-1.14688	195.865	224.633	0.00515757	0.303132	0.88768	-1.12653	195.865	220.648
Snrnp70	NM_001108483	0.00126207	0.0238323	0.907458	-1.10198	1419.31	1564.05	0.000441742	0.0793584	0.899585	-1.11162	1419.31	1577.74
Actr3b	NM_001191860	0.00127924	0.0240985	1.09233	1.09233	762.589	698.13	0.917902	0.992098	1.00282	1.00282	762.589	760.448
Plekha1	NM_001079894	0.00127979	0.0240985	0.919553	-1.08748	1326.54	1442.59	0.0813432	0.677554	0.95555	-1.04652	1326.54	1388.25
Agrn	NM_175754	0.00128527	0.0241675	0.914053	-1.09403	6570.49	7188.3	0.441078	0.919053	0.978714	-1.02175	6570.49	6713.39
Notum	NM_001013975	0.0012908	0.024211	1.45216	1.45216	24.9479	17.1799	0.882802	0.988542	0.983898	-1.01637	24.9479	25.3562
Coq2	NM_001044255	0.00129393	0.024211	1.08965	1.08965	620.947	569.859	0.200125	0.825798	1.03465	1.03465	620.947	600.153
Tec	NM_053432	0.00129616	0.024211	0.732045	-1.36604	52.5737	71.8176	0.048122	0.59693	0.824486	-1.21288	52.5737	63.7654
Hipk4	NM_001024776	0.00129661	0.024211	1.22036	1.22036	145.844	119.509	0.318177	0.878502	0.941088	-1.0626	145.844	154.974
Grid2ip	NM_001105910	0.00129669	0.024211	0.664569	-1.50474	28.3084	42.5967	0.379848	0.897634	0.892628	-1.12029	28.3084	31.7136
Brd9	NM_001107453	0.0013089	0.0244047	0.905357	-1.10454	535.012	590.941	0.374533	0.896421	0.972763	-1.028	535.012	549.993
Ccrl2	NM_001108191	0.0013167	0.0244531	2.0018	2.0018	6.76254	3.37824	0.0146364	0.428299	1.6615	1.6615	6.76254	4.07013
Fabp5	NM_145878	0.0013182	0.0244531	0.900335	-1.1107	2128.55	2364.18	0.927023	0.992759	0.997006	-1.003	2128.55	2134.94
Gpr22	NM_001106722	0.00131849	0.0244531	1.13947	1.13947	1130.34	991.986	0.0823665	0.680781	1.07308	1.07308	1130.34	1053.36
Rin2	NM_001107786	0.00131886	0.0244531	0.889034	-1.12482	503.053	565.842	0.244307	0.849177	0.958093	-1.04374	503.053	525.056
Vcp	NM_053864	0.00132136	0.0244654	1.04167	1.04167	6350.45	6096.4	0.967036	0.99662	1.00052	1.00052	6350.45	6347.12
Ankrd46	NM_001013948	0.00132491	0.0244971	1.04812	1.04812	3345.69	3192.1	0.686473	0.96654	1.00592	1.00592	3345.69	3326.02
Gpm6a	NM_178105	0.00132694	0.0245005	1.06545	1.06545	16367.7	15362.2	0.640957	0.965237	1.00925	1.00925	16367.7	16217.7
Paf1	NM_001024898	0.00133164	0.0245531	0.928928	-1.07651	839.863	904.12	5.46472e-05	0.0172971	0.911536	-1.09705	839.863	921.371
St8sia2	NM_057156	0.00133477	0.0245767	0.760659	-1.31465	119.043	156.5	0.526493	0.944024	1.0562	1.0562	119.043	112.709
Tnnt3	NM_001270677	0.00133685	0.0245811	3.00249	3.00249	4.8042	1.60007	0.271867	0.85374	0.727526	-1.37452	4.8042	6.60348
Bag4	NM_001025130	0.00134419	0.0246819	1.10114	1.10114	492.238	447.025	0.00730217	0.336624	1.0839	1.0839	492.238	454.137
Calm3	NM_012518	0.0013586	0.0249121	1.08254	1.08254	4932.39	4556.29	0.460938	0.926022	1.01841	1.01841	4932.39	4843.22
Sv2b	NM_057207	0.00136112	0.0249239	1.09838	1.09838	5629.9	5125.65	0.649228	0.965237	1.01341	1.01341	5629.9	5555.42
Arl6ip4	NM_001025630	0.00137389	0.0250943	1.08531	1.08531	572.004	527.041	0.898208	0.989103	0.996758	-1.00325	572.004	573.865
Macroh2a2	NM_001135807	0.0013742	0.0250943	0.893363	-1.11937	483.72	541.459	0.124503	0.747956	0.947121	-1.05583	483.72	510.726
Cd24	NM_012752	0.00138022	0.0251334	0.872292	-1.14641	2693.58	3087.93	0.347876	0.887894	1.04096	1.04096	2693.58	2587.58
Gpam	NM_017274	0.00138049	0.0251334	1.09418	1.09418	814.143	744.066	3.64169e-10	2.42063e-06	1.1942	1.1942	814.143	681.749
Neurl1	NM_001107605	0.00138287	0.0251334	1.16421	1.16421	223.73	192.173	0.0157719	0.439411	1.12131	1.12131	223.73	199.525
Picalm	NM_053554	0.00138473	0.0251334	0.916503	-1.0911	809.709	883.477	0.517243	0.942097	1.01793	1.01793	809.709	795.446
Kcnip4	NM_181365	0.0013858	0.0251334	1.23064	1.23064	90.1592	73.2618	0.0196818	0.462826	1.16248	1.16248	90.1592	77.5578
Fmnl1	NM_001105846	0.00138967	0.0251692	1.08997	1.08997	1215.72	1115.37	0.821413	0.983606	1.00608	1.00608	1215.72	1208.37
Pafah1b3	NM_053654	0.00139716	0.0252705	0.852006	-1.1737	296.604	348.124	0.859063	0.987663	1.00901	1.00901	296.604	293.955
St6gal2	NM_001100888	0.00140373	0.0253548	0.833607	-1.19961	110.72	132.82	0.634775	0.965237	0.972913	-1.02784	110.72	113.803
Cttn	NM_021868.1	0.00140567	0.0253555	1.07028	1.07028	1215.73	1135.9	0.743591	0.974325	1.00696	1.00696	1215.73	1207.33
Nr4a2	NM_019328	0.00141679	0.0254978	0.784518	-1.27467	747.823	953.226	0.016533	0.44569	0.833298	-1.20005	747.823	897.426
Pop4	NM_001009642	0.00141777	0.0254978	1.10756	1.10756	300.501	271.318	0.345869	0.88747	1.03039	1.03039	300.501	291.637
Kdm4a	NM_001107966	0.0014202	0.0254978	0.947294	-1.05564	1190.32	1256.54	0.264964	0.853462	0.981179	-1.01918	1190.32	1213.15
Nsg2	NM_001034152	0.00142123	0.0254978	1.04942	1.04942	18085.3	17233.6	0.148556	0.772458	1.02208	1.02208	18085.3	17694.6
Sfswap	NM_001034924	0.00142537	0.0255376	0.910407	-1.09841	805.743	885.036	0.028397	0.522694	0.937427	-1.06675	805.743	859.526
Nr3c1	NM_012576	0.00142954	0.0255578	1.09966	1.09966	1176.51	1069.88	0.0425707	0.579765	1.06222	1.06222	1176.51	1107.59
Akr1a1	NM_031000	0.00143034	0.0255578	1.05259	1.05259	4451.13	4228.73	0.15391	0.775301	1.02317	1.02317	4451.13	4350.33
Kdm5b	NM_001107177	0.0014385	0.0256437	0.943151	-1.06028	1319.03	1398.53	0.779832	0.981164	0.994855	-1.00517	1319.03	1325.85
Cdkn1c	NM_182735	0.00143901	0.0256437	0.725928	-1.37755	177.814	244.947	0.395864	0.903144	0.917893	-1.08945	177.814	193.72
Limd1	NM_001112737	0.001443	0.0256804	0.854218	-1.17066	133.344	156.1	0.285148	0.862653	0.947957	-1.0549	133.344	140.664
Sh3bgrl3	NM_001106688	0.0014455	0.0256904	1.09066	1.09066	1128.77	1034.95	0.380607	0.897634	0.976502	-1.02406	1128.77	1155.93
Trpc4	NM_080396	0.00144941	0.0257255	1.10393	1.10393	610.934	553.416	0.0475228	0.596432	1.06333	1.06333	610.934	574.546
Epb41l3	NM_053927	0.00146303	0.0259136	1.08068	1.08068	1968.7	1821.72	0.682552	0.96654	0.990102	-1.01	1968.7	1988.38
Tent4a	NM_001107333	0.0014639	0.0259136	0.932995	-1.07182	752.256	806.281	0.184914	0.805718	0.971384	-1.02946	752.256	774.417
Nnmt	NM_001106819	0.00146659	0.0259267	1.4927	1.4927	31.7228	21.252	0.875016	0.987823	0.981094	-1.01927	31.7228	32.3342
Dld	NM_199385	0.00147019	0.0259558	1.07326	1.07326	1974.71	1839.91	0.82719	0.983606	1.00485	1.00485	1974.71	1965.17
Klhl17	NM_145671	0.00147377	0.0259628	0.892237	-1.12078	229.238	256.925	0.480541	0.932978	0.974752	-1.0259	229.238	235.176
Mfn2	NM_130894	0.00147449	0.0259628	1.05393	1.05393	2567.94	2436.54	0.0657585	0.635024	1.03084	1.03084	2567.94	2491.12
Scg3	NM_053856	0.00148248	0.0260367	1.07235	1.07235	4327.56	4035.58	0.283409	0.861766	1.02384	1.02384	4327.56	4226.79
Slc24a2	NM_031743	0.00148261	0.0260367	1.17073	1.17073	5508.97	4705.59	0.647495	0.965237	1.02293	1.02293	5508.97	5385.49
Dlg3	NM_031639	0.00150116	0.0263277	1.06127	1.06127	2047.19	1928.99	0.334008	0.881887	1.01823	1.01823	2047.19	2010.53
Zc3h7a	NM_001108262	0.00151099	0.0264652	0.928094	-1.07748	449.016	483.805	0.253368	0.849177	0.973291	-1.02744	449.016	461.338
Rpl14	NM_022949	0.00152298	0.0266401	0.895182	-1.11709	1962.45	2192.23	0.899228	0.989103	1.00444	1.00444	1962.45	1953.77
Mogat2	NM_001109436	0.0015328	0.0267766	0.686678	-1.45629	22.0774	32.151	0.154178	0.775301	0.841838	-1.18788	22.0774	26.2252
Ncor1	NM_001271103	0.00153582	0.0267942	0.938006	-1.06609	2108.34	2247.69	0.882361	0.988298	1.003	1.003	2108.34	2102.03
Strap	NM_001011969	0.00154215	0.0268695	1.05236	1.05236	1875.93	1782.59	0.826325	0.983606	0.996482	-1.00353	1875.93	1882.55
Cnksr2	NM_021686	0.00154635	0.0269074	1.10295	1.10295	1798.41	1630.55	0.425789	0.9123	1.02492	1.02492	1798.41	1754.69
Kcnh2	NM_053949	0.00155087	0.0269506	1.13181	1.13181	429.758	379.709	0.98053	0.997334	1.00095	1.00095	429.758	429.351
Cttn	NM_021868	0.00155526	0.0269803	1.07037	1.07037	1215.85	1135.91	0.742607	0.974325	1.00706	1.00706	1215.85	1207.33
Gpx4	NM_017165	0.00155686	0.0269803	1.12536	1.12536	1841.48	1636.35	0.994249	0.99873	0.999731	-1.00027	1841.48	1841.97
Tcf7l2	NM_001191052	0.00155866	0.0269803	0.793467	-1.26029	126.775	159.773	0.0245329	0.494901	0.847917	-1.17936	126.775	149.513
Rbm33	NM_001191859	0.00156183	0.0269999	0.887258	-1.12707	798.493	899.956	0.266123	0.853462	0.958717	-1.04306	798.493	832.877
Mier3	NM_001168000	0.0015648	0.0270163	0.911528	-1.09706	412.079	452.075	0.0623332	0.632631	0.946641	-1.05637	412.079	435.306
Rasgrp2	NM_001082977	0.00157022	0.0270746	0.831806	-1.2022	457.733	550.288	0.827541	0.983606	1.01283	1.01283	457.733	451.936
Afdn	NM_013217	0.00158062	0.0272079	0.932589	-1.07228	1674.05	1795.06	0.77646	0.980854	1.00631	1.00631	1674.05	1663.55
Hadha	NM_130826	0.00158204	0.0272079	1.06842	1.06842	1658.32	1552.13	0.745637	0.974325	1.0068	1.0068	1658.32	1647.12
Eps15	NM_001365390	0.00158776	0.027271	1.07375	1.07375	2565.5	2389.3	0.289769	0.865066	1.02411	1.02411	2565.5	2505.1
Drc1	NM_001007009	0.00159429	0.0273478	0.727496	-1.37458	144.645	198.825	0.00107241	0.13977	0.719209	-1.39042	144.645	201.116
Zbtb10	NM_024489	0.00160437	0.0274852	0.83133	-1.20289	160.21	192.715	0.818821	0.983606	0.986539	-1.01365	160.21	162.396
Ift81	NM_199120	0.00161442	0.0276005	0.88464	-1.1304	282.152	318.946	0.328778	0.881108	0.962488	-1.03897	282.152	293.149
Usp28	NM_001108144	0.00161553	0.0276005	0.921423	-1.08528	534.215	579.772	0.00654835	0.325637	0.931744	-1.07326	534.215	573.35
Brk1	NM_001195476	0.00161798	0.0276005	1.08432	1.08432	2012.1	1855.63	0.569642	0.955241	1.01468	1.01468	2012.1	1982.98
Hnrnpa2b1	NM_001104613	0.00161941	0.0276005	0.908307	-1.10095	3098.26	3411.03	0.261105	0.853462	0.96627	-1.03491	3098.26	3206.41
Spice1	NM_001008285	0.00163037	0.0277518	0.856919	-1.16697	136.413	159.19	0.0225524	0.476097	0.893744	-1.11889	136.413	152.631
Rasgrp1	NM_019211	0.00164194	0.0279131	1.12914	1.12914	2248.07	1990.95	0.49565	0.934189	1.02661	1.02661	2248.07	2189.8
Mlf2	NM_001107889	0.00164539	0.0279359	1.06414	1.06414	4469.77	4200.36	0.76564	0.979009	1.0059	1.0059	4469.77	4443.56
Nucks1	NM_022799	0.00164954	0.0279676	0.919687	-1.08733	768.284	835.376	0.338258	0.883313	1.026	1.026	768.284	748.815
Cenpf	NM_001100827	0.00165147	0.0279676	0.819674	-1.22	166.073	202.609	0.318707	0.878502	1.06595	1.06595	166.073	155.798
Gstm4	NM_001024304	0.00165461	0.0279853	1.11716	1.11716	239.608	214.48	0.170315	0.794725	1.04911	1.04911	239.608	228.391
Ppp2r1b	NM_001025418	0.00166115	0.0280601	0.904971	-1.10501	428.677	473.691	0.247747	0.849177	0.963772	-1.03759	428.677	444.79
Bcl9	NM_001107703	0.00166453	0.0280816	0.913039	-1.09524	1303.77	1427.94	0.216304	0.831829	0.964792	-1.03649	1303.77	1351.35
Mras	NM_012981	0.00166868	0.0281158	1.07808	1.07808	2882.23	2673.47	0.133567	0.756926	1.0365	1.0365	2882.23	2780.72
Terf2	NM_001108448	0.00167801	0.0282374	1.10646	1.10646	312.465	282.4	0.353902	0.889457	1.03007	1.03007	312.465	303.343
Arhgef9	NM_023957	0.00169227	0.0284169	1.11055	1.11055	1830.88	1648.62	0.465917	0.927849	1.02462	1.02462	1830.88	1786.89
Ypel5	NM_001035221	0.00169647	0.0284169	1.06838	1.06838	1031.66	965.633	0.913027	0.99193	1.00229	1.00229	1031.66	1029.3
Tsr2	NM_001115027	0.0016968	0.0284169	1.07566	1.07566	1187.36	1103.84	0.288918	0.864381	1.02489	1.02489	1187.36	1158.52
Sox5	NM_001271267	0.00169723	0.0284169	0.8328	-1.20077	185.066	222.221	0.169974	0.794574	0.922714	-1.08376	185.066	200.567
Grina	NM_153308	0.00170484	0.0285083	1.08076	1.08076	5659.87	5236.95	0.498476	0.934264	0.983399	-1.01688	5659.87	5755.41
Nop2	NM_001191785	0.00170975	0.0285545	0.891916	-1.12118	348.994	391.285	0.910196	0.991911	0.99586	-1.00416	348.994	350.444
Chd7	NM_001107906	0.00172936	0.0288459	0.903872	-1.10635	539.269	596.621	0.818354	0.983606	1.00749	1.00749	539.269	535.26
Hid1	NM_001304290	0.00173423	0.0288908	1.10191	1.10191	1738.16	1577.41	0.351772	0.888616	1.02923	1.02923	1738.16	1688.8
Cep78	NM_021741	0.00173915	0.0289348	0.863499	-1.15808	133.871	155.034	0.673643	0.96654	1.02033	1.02033	133.871	131.203
Mta1	NM_022588	0.00174122	0.0289348	0.924232	-1.08198	1225.41	1325.87	0.144858	0.76737	0.9639	-1.03745	1225.41	1271.3
Tmem35a	NM_001001799	0.0017485	0.0290193	1.07573	1.07573	1627.02	1512.47	0.234867	0.840403	1.02805	1.02805	1627.02	1582.62
Aldoa	NM_012495	0.00177929	0.0294935	1.09347	1.09347	9589.37	8769.64	0.149161	0.772468	0.959612	-1.04209	9589.37	9992.97
Cabp7	NM_001007730	0.00179471	0.0297122	1.17203	1.17203	1920.72	1638.8	0.0464673	0.596432	1.10648	1.10648	1920.72	1735.88
Pfn2	NM_030873	0.0018041	0.0297934	1.06618	1.06618	4223.86	3961.68	0.633961	0.965237	1.00982	1.00982	4223.86	4182.81
Pfn2	NM_030873.1	0.0018041	0.0297934	1.06618	1.06618	4223.86	3961.68	0.633961	0.965237	1.00982	1.00982	4223.86	4182.81
Dag1	NM_053697	0.00180776	0.0298168	1.05916	1.05916	3970.45	3748.68	0.00271806	0.229621	1.05679	1.05679	3970.45	3757.09
Plppr4	NM_001001508	0.00181182	0.0298468	1.08417	1.08417	8171.6	7537.16	0.26162	0.853462	1.0295	1.0295	8171.6	7937.44
Anks4b	NM_001127650	0.00181688	0.0298931	0.69974	-1.4291	15.4157	22.0307	0.580589	0.958206	0.936198	-1.06815	15.4157	16.4663
Mettl15	NM_001024981	0.00182116	0.0299264	0.673924	-1.48385	11.1617	16.5623	0.730794	0.972392	0.955051	-1.04706	11.1617	11.6871
Mrpl4	NM_001108754	0.00183097	0.0300151	1.07504	1.07504	822.135	764.745	0.869191	0.987663	1.00381	1.00381	822.135	819.013
Carmil1	NM_001191692	0.00183107	0.0300151	0.901455	-1.10932	649.514	720.517	0.613859	0.961289	0.983269	-1.01702	649.514	660.566
Atp6v1c1	NM_001011992	0.00184019	0.0301273	1.09185	1.09185	1490.61	1365.22	0.109227	0.730776	0.95599	-1.04604	1490.61	1559.23
Ywhae	NM_031603	0.00184245	0.0301273	1.04531	1.04531	18252.5	17461.3	0.644972	0.965237	1.00658	1.00658	18252.5	18133.2
Armc9	NM_001109663	0.0018464	0.0301548	1.07474	1.07474	688.027	640.179	0.261965	0.853462	1.0262	1.0262	688.027	670.459
Supt20h	NM_001014170	0.00184889	0.0301584	0.923282	-1.08309	497.227	538.543	0.501775	0.934978	0.982802	-1.0175	497.227	505.928
Rogdi	NM_001024864	0.00185477	0.0302173	1.08896	1.08896	1239.09	1137.87	0.145211	0.76737	0.961079	-1.0405	1239.09	1289.27
Adcy9	NM_001371690	0.00186031	0.0302704	1.1292	1.1292	1071.76	949.131	0.370578	0.896421	1.03552	1.03552	1071.76	1035
Erlec1	NM_001106023	0.00186694	0.0303411	1.09792	1.09792	640.591	583.461	0.255768	0.850257	1.0346	1.0346	640.591	619.169
Ppp4r1	NM_080907	0.00188384	0.0305785	0.92784	-1.07777	766.428	826.034	0.252363	0.849177	1.02821	1.02821	766.428	745.397
Tubb4b	NM_199094	0.00189032	0.0306463	1.11423	1.11423	7277.7	6531.57	0.314722	0.877496	0.965624	-1.0356	7277.7	7536.79
Mapk15	NM_173331	0.00190552	0.030855	0.740291	-1.35082	44.5239	60.1438	0.00101574	0.136317	0.727514	-1.37454	44.5239	61.2001
Selenos	NM_173120	0.00192162	0.0310493	1.08768	1.08768	539.797	496.282	0.854005	0.986801	1.00496	1.00496	539.797	537.13
Map1lc3a	NM_199500	0.00192219	0.0310493	1.09675	1.09675	3498.98	3190.32	0.487865	0.934109	0.979585	-1.02084	3498.98	3571.91
Rps4x	NM_001007600	0.0019379	0.0312651	0.919936	-1.08703	1390.78	1511.82	0.622664	0.964629	1.01338	1.01338	1390.78	1372.41
Kcnd2	NM_031730	0.00194152	0.0312856	1.06618	1.06618	1837.21	1723.16	0.45555	0.924067	1.01552	1.01552	1837.21	1809.13
C2	NM_172222	0.00194481	0.0313006	0.824838	-1.21236	99.7036	120.876	0.387069	0.899911	0.947055	-1.05591	99.7036	105.278
Rab11b	NM_032617	0.00196166	0.0314632	1.08196	1.08196	3293.67	3044.18	0.530786	0.944024	1.01606	1.01606	3293.67	3241.61
Inpp5b	NM_001100755	0.00196369	0.0314632	0.908122	-1.10117	652.929	718.989	0.0457047	0.591049	0.939559	-1.06433	652.929	694.931
Emilin1	NM_001106710	0.00196411	0.0314632	0.869473	-1.15012	228.73	263.068	0.886965	0.988854	0.993534	-1.00651	228.73	230.219
Ylpm1	NM_001271258	0.00196438	0.0314632	0.918226	-1.08906	2236.84	2436.05	0.434797	0.915115	0.978676	-1.02179	2236.84	2285.58
Pard6a	NM_001003653	0.00196744	0.0314744	1.16273	1.16273	140.889	121.171	0.077083	0.671429	1.08929	1.08929	140.889	129.34
Pdcd11	NM_001107604	0.00199014	0.0317992	0.913966	-1.09413	1042.65	1140.8	0.787583	0.981297	0.992163	-1.0079	1042.65	1050.88
Notch3	NM_020087	0.0019936	0.0318163	1.11696	1.11696	1234.08	1104.86	1.46325e-05	0.0081052	1.16802	1.16802	1234.08	1056.56
Sec23ip	NM_001134859	0.00199753	0.0318407	0.875108	-1.14272	763.111	872.019	0.309814	0.87408	0.957014	-1.04492	763.111	797.388
Prpf40b	NM_001134583	0.00201057	0.0320102	0.92845	-1.07706	885.412	953.645	0.00305861	0.24368	0.931236	-1.07384	885.412	950.792
Acsf2	NM_001034951	0.00202417	0.0321881	1.10488	1.10488	648.391	586.845	0.901216	0.989484	0.996019	-1.004	648.391	650.983
Exoc6	NM_019277	0.00203187	0.0322359	1.08661	1.08661	558.913	514.365	0.111771	0.732545	1.04361	1.04361	558.913	535.56
Tmem160	NM_001106227	0.00203202	0.0322359	1.14297	1.14297	742.915	649.985	0.462216	0.926522	0.968792	-1.03221	742.915	766.847
Disp2	NM_001107759	0.00203721	0.0322517	1.0755	1.0755	7586.55	7053.97	0.953708	0.994847	0.998632	-1.00137	7586.55	7596.94
Dcx	NM_053379	0.00203787	0.0322517	0.869851	-1.14962	5402.15	6210.43	0.119188	0.743112	1.07302	1.07302	5402.15	5034.51
Anapc4	NM_001107220	0.00204938	0.0323575	0.919509	-1.08754	666.818	725.189	0.0642562	0.632631	0.950746	-1.05181	666.818	701.363
Alg13	NM_001013951	0.00204942	0.0323575	1.12143	1.12143	211.36	188.474	0.0798055	0.676561	1.0669	1.0669	211.36	198.106
Kctd17	NM_001134529	0.00206306	0.0325342	1.09699	1.09699	1260.85	1149.37	0.608367	0.961289	0.984772	-1.01546	1260.85	1280.35
Adam19	NM_001160228	0.00207127	0.0326249	1.0765	1.0765	1232.08	1144.52	0.652009	0.965237	1.01082	1.01082	1232.08	1218.89
Hibadh	NM_022243	0.00207621	0.032664	1.086	1.086	499.186	459.657	0.260923	0.853462	1.03043	1.03043	499.186	484.442
Rpl3	NM_198753	0.00208526	0.0327223	0.920834	-1.08597	5079.91	5516.64	0.360223	0.892637	1.02485	1.02485	5079.91	4956.74
Srxn1	NM_001047858	0.00208651	0.0327223	1.15098	1.15098	549.988	477.843	0.691297	0.967074	1.01824	1.01824	549.988	540.138
Lrp2	NM_030827	0.0020873	0.0327223	0.767896	-1.30226	119.856	156.084	0.832582	0.985028	1.0185	1.0185	119.856	117.679
Pla2g4b	NM_001107764	0.00209561	0.0327753	0.834436	-1.19841	130.219	156.056	0.344467	0.887001	0.945404	-1.05775	130.219	137.738
Vasp	NM_001108475	0.00209561	0.0327753	0.904286	-1.10584	327.257	361.895	0.0360301	0.548036	0.933488	-1.07125	327.257	350.574
Pnkd	NM_001134750	0.00210194	0.0328358	1.17167	1.17167	864.929	738.202	0.757055	0.977385	0.984234	-1.01602	864.929	878.783
Elfn1	NM_001105913	0.00211095	0.0329378	1.11471	1.11471	860.872	772.282	0.593427	0.960113	1.01898	1.01898	860.872	844.835
Pmpca	NM_001003673	0.00212509	0.0331195	1.08996	1.08996	624.419	572.88	0.173307	0.798296	1.0388	1.0388	624.419	601.098
Gtf2h5	NM_001126088	0.00212943	0.0331483	1.09385	1.09385	649.583	593.849	0.574285	0.956727	0.983834	-1.01643	649.583	660.257
P2rx2	NM_053656	0.00215189	0.0334427	0.710505	-1.40745	44.8064	63.0627	0.178755	0.80237	0.859622	-1.1633	44.8064	52.1234
Fchsd2	NM_001107539	0.00215586	0.0334427	0.912865	-1.09545	1011.16	1107.67	0.282153	0.860768	0.968467	-1.03256	1011.16	1044.08
Svop	NM_134404	0.00215589	0.0334427	1.10199	1.10199	1582.94	1436.44	0.0909557	0.698536	1.05492	1.05492	1582.94	1500.53
Jakmip1	NM_001033894	0.0021739	0.0336828	1.09758	1.09758	1143.09	1041.46	0.177844	0.80237	1.04171	1.04171	1143.09	1097.32
Tra2a	NM_001126296	0.00217798	0.0337053	0.900554	-1.11043	832.341	924.254	0.0481857	0.596999	0.934609	-1.06997	832.341	890.576
Enc1	NM_001003401	0.00218042	0.0337053	1.08595	1.08595	17046.8	15697.6	0.184824	0.805718	1.03632	1.03632	17046.8	16449.4
Zfp57	NM_213565	0.0021875	0.0337586	0.908856	-1.10028	278.99	306.968	0.384378	0.898279	0.972979	-1.02777	278.99	286.738
Scd2	NM_031841	0.00219275	0.0337586	1.1104	1.1104	41063.2	36980.4	0.0109517	0.380677	1.09089	1.09089	41063.2	37642
Zfp142	NM_001108225	0.00219341	0.0337586	0.931267	-1.07381	1156.34	1241.69	0.0820543	0.680118	0.960295	-1.04135	1156.34	1204.15
Plppr3	NM_181634	0.00219403	0.0337586	0.859678	-1.16323	1460.77	1699.21	0.821487	0.983606	0.988908	-1.01122	1460.77	1477.16
Creld1	NM_001024783	0.00220138	0.0338325	1.06078	1.06078	810.68	764.229	0.438222	0.917328	0.985288	-1.01493	810.68	822.785
Pdia6	NM_001004442	0.00222312	0.0341272	0.888219	-1.12585	1686.42	1898.66	0.390651	0.900548	0.96724	-1.03387	1686.42	1743.54
Phyhip	NM_001017376	0.0022373	0.0343053	1.11214	1.11214	2504.73	2252.16	0.971882	0.99699	1.00122	1.00122	2504.73	2501.66
Zkscan7	NM_001170577	0.00227899	0.0349043	0.872718	-1.14585	110.207	126.28	0.653098	0.965251	0.97978	-1.02064	110.207	112.481
Tmpo	NM_012887	0.00228575	0.0349676	0.915263	-1.09258	657.276	718.128	0.343773	0.886971	0.97278	-1.02798	657.276	675.668
Dnaaf3	NM_001271115	0.00229456	0.035062	0.732906	-1.36443	55.0784	75.1507	0.0467542	0.596432	0.815646	-1.22602	55.0784	67.5273
Gria1	NM_031608	0.00231179	0.0352846	1.10613	1.10613	3278.71	2964.11	0.0081037	0.349697	1.09161	1.09161	3278.71	3003.57
Plekhb2	NM_001106899	0.00231676	0.03532	1.04304	1.04304	4123.84	3953.69	0.0666255	0.636655	1.02568	1.02568	4123.84	4020.58
Tspan2	NM_022589	0.00232592	0.035419	0.895991	-1.11608	1165.45	1300.74	0.298878	0.866837	0.963163	-1.03825	1165.45	1210.02
Vstm5	NM_001144870	0.00233772	0.035558	1.17209	1.17209	101.888	86.9285	0.190987	0.813694	1.06972	1.06972	101.888	95.2466
Prc1	NM_001107529	0.00234874	0.0356847	0.826382	-1.21009	187.572	226.98	0.888823	0.988854	0.991203	-1.00888	187.572	189.237
Mrpl37	NM_001004235	0.00235502	0.0357038	1.09519	1.09519	679.013	619.995	0.174318	0.798994	1.04134	1.04134	679.013	652.058
Pkn1	NM_017175	0.00235537	0.0357038	0.916577	-1.09102	896.258	977.832	0.640658	0.965237	0.98667	-1.01351	896.258	908.367
Fmo1	NM_012792	0.0023659	0.0358227	0.878674	-1.13808	232.063	264.106	0.123676	0.747163	1.06887	1.06887	232.063	217.111
Kbtbd4	NM_001107746	0.00236905	0.0358295	0.856704	-1.16726	96.9275	113.14	0.13625	0.756926	0.926222	-1.07965	96.9275	104.648
Reln	NM_080394	0.00237874	0.0359352	1.12644	1.12644	3812.25	3384.34	0.00966026	0.367976	1.10671	1.10671	3812.25	3444.66
Dcaf12l1	NM_001107941	0.00239136	0.0360848	1.08105	1.08105	822.009	760.378	0.262225	0.853462	0.971823	-1.02899	822.009	845.842
Dock6	NM_001108997	0.00240123	0.0361545	0.866197	-1.15447	261.926	302.386	0.0202103	0.464034	0.895704	-1.11644	261.926	292.424
Luc7l	NM_001024269	0.00240141	0.0361545	0.901056	-1.10981	298.91	331.732	0.298767	0.866837	0.964715	-1.03658	298.91	309.843
Stac2	NM_001108834	0.00240439	0.0361583	1.1594	1.1594	263.194	227.01	0.945057	0.99373	0.996677	-1.00333	263.194	264.072
Phyhip	NM_001017376.1	0.00242001	0.0363521	1.11214	1.11214	2504.73	2252.16	0.965231	0.996306	1.00153	1.00153	2504.73	2500.91
Stt3b	NM_001170539	0.00244452	0.0366788	0.925397	-1.08062	877.784	948.549	0.401865	0.905766	1.02182	1.02182	877.784	859.037
Tst	NM_012808	0.00245587	0.0368076	1.08684	1.08684	883.196	812.631	0.138503	0.760766	1.04149	1.04149	883.196	848.015
Kctd6	NM_001107253	0.00247384	0.0370352	1.12306	1.12306	321.816	286.554	0.381788	0.897634	1.03389	1.03389	321.816	311.266
Bscl2	NM_001012171	0.00249243	0.0372715	1.11088	1.11088	651.598	586.56	0.128276	0.752722	0.948842	-1.05392	651.598	686.73
Kctd21	NM_001109151	0.00250386	0.0374004	1.30004	1.30004	37.3953	28.7648	0.268939	0.853462	1.09812	1.09812	37.3953	34.0539
Prpf38b	NM_001024305	0.00251112	0.0374667	0.912899	-1.09541	915.457	1002.8	0.144846	0.76737	0.956893	-1.04505	915.457	956.698
Ezh2	NM_001134979	0.00252034	0.0375621	0.85053	-1.17574	147.745	173.71	0.669145	0.96654	0.977107	-1.02343	147.745	151.207
Tars1	NM_001006976	0.00253861	0.037792	0.926984	-1.07877	591.838	638.455	0.643248	0.965237	0.988358	-1.01178	591.838	598.809
Adamts7	NM_001047101	0.00255841	0.0380442	0.814456	-1.22781	86.9188	106.72	0.416803	0.911157	0.94561	-1.05752	86.9188	91.9182
Pex11g	NM_001105902	0.00256391	0.0380834	0.684048	-1.46189	17.3995	25.4361	0.0484165	0.597732	0.777466	-1.28623	17.3995	22.3797
Cap1	NM_022383	0.00258144	0.038301	1.04982	1.04982	3556.95	3388.15	0.0506461	0.604339	1.03202	1.03202	3556.95	3446.58
Gtf3c1	NM_133541	0.00259026	0.038389	0.946772	-1.05622	2004.03	2116.69	0.428269	0.913577	0.985685	-1.01452	2004.03	2033.13
Dhrs11	NM_001014119	0.00261914	0.0387737	0.847381	-1.18011	87.894	103.724	0.0682516	0.642135	0.903751	-1.1065	87.894	97.2546
Mmd	NM_001007673	0.00262269	0.0387792	1.06278	1.06278	5723.22	5385.14	0.207447	0.827841	1.02583	1.02583	5723.22	5579.13
Nefm	NM_017029	0.00262534	0.0387792	1.13972	1.13972	7091.76	6222.38	0.270118	0.853462	0.953215	-1.04908	7091.76	7439.84
Crip1	NM_001244867	0.00263082	0.038817	0.77089	-1.2972	70.9522	92.0394	0.157967	0.776295	0.884147	-1.13103	70.9522	80.2493
Nacc2	NM_001100533	0.00264774	0.0389926	1.11229	1.11229	513.057	461.26	9.09293e-05	0.0262786	1.14903	1.14903	513.057	446.512
Elmo2	NM_001134955	0.00264858	0.0389926	1.06061	1.06061	1809.47	1706.06	0.549242	0.951321	1.01177	1.01177	1809.47	1788.42
Entpd3	NM_178106	0.00265609	0.0390598	1.20173	1.20173	110.223	91.7202	0.0538954	0.616478	0.89158	-1.1216	110.223	123.627
Tph2	NM_173839	0.00267345	0.0392716	1.4789	1.4789	47.3215	31.9977	0.785346	0.981297	1.03541	1.03541	47.3215	45.7032
Psmb7	NM_053532	0.00267774	0.0392806	1.06328	1.06328	1883.01	1770.95	0.268198	0.853462	0.977706	-1.0228	1883.01	1925.95
Lrguk	NM_001106589	0.00267997	0.0392806	0.673918	-1.48386	19.902	29.5319	0.0664426	0.636655	0.783367	-1.27654	19.902	25.4058
Gad1	NM_017007	0.00269455	0.0394508	1.11447	1.11447	1940.21	1740.92	0.717124	0.971061	0.987021	-1.01315	1940.21	1965.72
Ubxn10	NM_001013093	0.00269901	0.0394556	0.620731	-1.611	13.3688	21.5372	0.0117274	0.391803	0.668419	-1.49607	13.3688	20.0006
Ivd	NM_012592	0.00270081	0.0394556	1.0836	1.0836	755.043	696.79	0.129696	0.753087	1.0413	1.0413	755.043	725.099
C3	NM_016994	0.00272146	0.0396718	0.731669	-1.36674	29.4583	40.2617	0.638144	0.965237	0.950998	-1.05153	29.4583	30.9761
Scn9a	NM_133289	0.00272273	0.0396718	0.818391	-1.22191	256.366	313.257	0.57769	0.957576	1.0382	1.0382	256.366	246.933
Sf3b2	NM_001106326	0.0027246	0.0396718	0.958788	-1.04298	2344.6	2445.38	0.183252	0.805718	0.981443	-1.01891	2344.6	2388.93
Rpl7	NM_001100534	0.00272755	0.0396718	0.933734	-1.07097	3275.86	3508.34	0.54087	0.948818	1.01411	1.01411	3275.86	3230.26
Rcbtb1	NM_001108380	0.00273547	0.0397204	0.926236	-1.07964	487.752	526.596	0.121684	0.744544	0.961005	-1.04058	487.752	507.544
Impg2	NM_139088	0.00273686	0.0397204	0.578556	-1.72844	6.60406	11.4147	0.643088	0.965237	1.09589	1.09589	6.60406	6.02621
Praf2	NM_001109013	0.0027449	0.0397935	1.07885	1.07885	1352.09	1253.26	0.93181	0.993583	1.00216	1.00216	1352.09	1349.16
Sorl1	NM_053519	0.00276171	0.0399937	1.13799	1.13799	2606.36	2290.32	0.489844	0.934109	1.03025	1.03025	2606.36	2529.83
Amph	NM_022217	0.00276816	0.0400298	1.06874	1.06874	1937.11	1812.52	0.00637987	0.322486	1.06248	1.06248	1937.11	1823.2
Zfp385d	NM_001013992	0.00277023	0.0400298	1.22946	1.22946	79.6056	64.7483	0.356896	0.891065	1.06467	1.06467	79.6056	74.7699
Nap1l3	NM_133402	0.00277454	0.0400485	1.06749	1.06749	1113.66	1043.25	0.657957	0.965571	0.990426	-1.00967	1113.66	1124.43
Psma1	NM_017278	0.00278205	0.0401134	1.07308	1.07308	1154.44	1075.82	0.935949	0.993583	1.00189	1.00189	1154.44	1152.26
Ciao1	NM_001008766	0.00278604	0.0401274	1.10201	1.10201	377.814	342.841	0.320188	0.878556	1.03263	1.03263	377.814	365.873
Ache	NM_172009	0.00282611	0.0406238	1.11623	1.11623	947.474	848.819	0.296878	0.866837	0.962467	-1.039	947.474	984.422
Wsb1	NM_001042561	0.00282885	0.0406238	0.869673	-1.14986	812.468	934.223	0.0614878	0.632631	0.916174	-1.0915	812.468	886.806
Pex5	NM_001170584	0.00283008	0.0406238	0.943476	-1.05991	1127.07	1194.59	0.036746	0.551356	0.960034	-1.04163	1127.07	1173.99
Dgat2	NM_001012345	0.00283306	0.0406238	1.10992	1.10992	1442.31	1299.47	0.607368	0.961289	1.01808	1.01808	1442.31	1416.69
Cpne8	NM_001108750	0.00283578	0.0406238	0.894674	-1.11773	515.402	576.078	0.146943	0.770628	0.947204	-1.05574	515.402	544.13
Wdr37	NM_001107362	0.00284201	0.0406692	1.07165	1.07165	1147.27	1070.57	0.339598	0.883313	1.02234	1.02234	1147.27	1122.21
Abhd17a	NM_001006983	0.00284828	0.0407151	1.10429	1.10429	1793.38	1624.02	0.260484	0.853462	1.03808	1.03808	1793.38	1727.59
Cd84	NM_001192006	0.00286207	0.0408683	0.623019	-1.60509	8.50725	13.6549	0.549277	0.951321	1.10798	1.10798	8.50725	7.67818
Rpl6	NM_053971	0.00288726	0.0411838	0.923174	-1.08322	1746.23	1891.55	0.765879	0.979039	1.00804	1.00804	1746.23	1732.3
Plec	NM_001164307	0.00289799	0.0412925	0.853964	-1.17101	247.013	289.254	0.0421839	0.579765	0.897653	-1.11402	247.013	275.176
Nefh	NM_012607	0.00290457	0.041342	1.29388	1.29388	1492.34	1153.38	0.447506	0.921633	0.93646	-1.06785	1492.34	1593.6
Plbd2	NM_139255	0.00291906	0.0415037	1.1039	1.1039	927.488	840.191	0.643579	0.965237	1.01544	1.01544	927.488	913.382
Cdkn1a	NM_080782	0.00294165	0.0417802	0.79504	-1.2578	106.95	134.521	0.00454397	0.294671	0.803279	-1.2449	106.95	133.141
Rps13	NM_130432	0.00294528	0.0417872	0.906523	-1.10312	2014.9	2222.67	0.44176	0.919138	0.9749	-1.02575	2014.9	2066.77
Rps11	NM_031110	0.00295154	0.0418295	0.913491	-1.0947	1287.89	1409.85	0.604862	0.961289	0.984338	-1.01591	1287.89	1308.38
Napg	NM_001107384	0.00295456	0.0418295	1.0883	1.0883	1881.53	1728.87	0.7767	0.980854	0.991975	-1.00809	1881.53	1896.75
Atg4d	NM_001101013	0.00295837	0.041833	1.10049	1.10049	353.207	320.953	0.770917	0.979413	0.990754	-1.00933	353.207	356.503
Dlat	NM_031025	0.0029611	0.041833	1.10111	1.10111	1268.71	1152.21	0.40029	0.904425	1.02759	1.02759	1268.71	1234.65
Shtn1	NM_001079705	0.00298649	0.042147	0.708596	-1.41124	101.785	143.643	0.855543	0.987291	1.02153	1.02153	101.785	99.6403
Slc1a2	NM_001302089	0.00300478	0.0423601	1.22589	1.22589	1743.04	1421.87	2.15242e-05	0.00985564	1.33879	1.33879	1743.04	1301.95
Mocs3	NM_001107804	0.00301029	0.0423928	1.12463	1.12463	194.213	172.69	0.385285	0.899355	1.03463	1.03463	194.213	187.712
Tep1	NM_022591	0.00302803	0.0425103	0.896426	-1.11554	287.767	321.017	0.783837	0.981297	1.01028	1.01028	287.767	284.839
Rpl18	NM_031102	0.00303461	0.0425103	0.906918	-1.10264	1681.45	1854.03	0.273015	0.85374	0.964471	-1.03684	1681.45	1743.39
Yaf2	NM_001134871	0.00303588	0.0425103	1.07456	1.07456	916.441	852.851	0.107076	0.730776	1.0398	1.0398	916.441	881.362
App	NM_019288	0.00303632	0.0425103	1.04881	1.04881	10542.4	10051.8	0.720902	0.971798	1.00576	1.00576	10542.4	10482.1
Ddx59	NM_001005535	0.00303733	0.0425103	0.194131	-5.15117	3.85362	19.8507	0.0177271	0.45924	0.268614	-3.72282	3.85362	14.3463
Enkur	NM_001106126	0.00303782	0.0425103	0.768951	-1.30047	130.404	169.587	0.010992	0.380677	0.797962	-1.25319	130.404	163.422
Cox20	NM_001105976	0.00304383	0.0425496	0.890866	-1.1225	178.85	200.76	0.458617	0.925448	0.971187	-1.02967	178.85	184.156
Nup35	NM_001004229	0.00304931	0.0425814	0.89938	-1.11188	215.418	239.519	0.149995	0.772574	0.94941	-1.05329	215.418	226.897
Ermp1	NM_184050	0.00306259	0.042722	1.07718	1.07718	1445.05	1341.51	0.0365586	0.549164	1.05386	1.05386	1445.05	1371.2
Fam161a	NM_001013876	0.00306871	0.0427625	0.775934	-1.28877	36.8905	47.5433	0.0692034	0.6438	0.854327	-1.17051	36.8905	43.1807
Lsm11	NM_001173384	0.00307249	0.0427703	1.10361	1.10361	919.072	832.786	1.80803e-05	0.00890222	1.15382	1.15382	919.072	796.544
Plpp6	NM_001034854	0.00307786	0.042783	1.1298	1.1298	581.762	514.924	0.327651	0.881108	0.960669	-1.04094	581.762	605.58
LOC688613	NM_001134845	0.00307984	0.042783	1.14413	1.14413	169.408	148.067	0.613472	0.961289	0.977646	-1.02287	169.408	173.281
Abr	NM_001105814	0.00309358	0.0429272	1.05448	1.05448	6892.26	6536.16	0.53859	0.947888	1.01108	1.01108	6892.26	6816.72
Rps6	NM_017160	0.00309991	0.0429272	0.925702	-1.08026	1165.18	1258.7	0.846324	0.986441	0.994936	-1.00509	1165.18	1171.11
Rps6	NM_017160.1	0.00309991	0.0429272	0.925702	-1.08026	1165.18	1258.7	0.846324	0.986441	0.994936	-1.00509	1165.18	1171.11
Cldn5	NM_031701	0.0031047	0.0429489	1.11717	1.11717	1582.77	1416.77	0.234063	0.840108	0.9565	-1.04548	1582.77	1654.75
Ndufv1	NM_001006972	0.00314203	0.0434202	1.06411	1.06411	1691.24	1589.34	0.818193	0.983606	0.995189	-1.00483	1691.24	1699.42
Gabpb1	NM_001039036	0.00314627	0.0434335	0.881967	-1.13383	237.049	268.774	0.559708	0.951406	0.975294	-1.02533	237.049	243.054
Abcb6	NM_080582	0.00315848	0.0435494	0.875736	-1.1419	1053.75	1203.27	0.468641	0.927905	0.967897	-1.03317	1053.75	1088.7
Prkd3	NM_001024263	0.00316121	0.0435494	0.895322	-1.11692	355.935	397.55	0.33381	0.881768	1.03727	1.03727	355.935	343.146
Disc1	NM_175596	0.00317181	0.0436501	0.745294	-1.34175	24.7705	33.2359	0.832722	0.985028	0.978467	-1.02201	24.7705	25.3156
Cndp1	NM_001007687	0.00319673	0.0438985	0.796391	-1.25566	60.4888	75.9536	0.898618	0.989103	0.990017	-1.01008	60.4888	61.0987
Irf3	NM_001006969	0.00319925	0.0438985	0.901383	-1.10941	355.412	394.297	0.00345022	0.255427	0.902063	-1.10857	355.412	393.999
Apoe	NM_138828	0.00320016	0.0438985	0.907615	-1.10179	25171	27733.1	0.587461	0.958876	1.018	1.018	25171	24725.8
C1ql3	NM_001109403	0.00320307	0.0438985	1.17904	1.17904	319.382	270.882	0.596003	0.960113	1.02991	1.02991	319.382	310.106
Chd6	NM_001107797	0.0032102	0.0439509	0.943995	-1.05933	1342.31	1421.95	0.0965314	0.712542	0.967949	-1.03311	1342.31	1386.76
Atpaf1	NM_001107959	0.0032362	0.0442614	1.12553	1.12553	334.97	297.61	0.651695	0.965237	1.01817	1.01817	334.97	328.991
Rack1	NM_130734	0.00324013	0.0442696	0.924605	-1.08154	2771.08	2997.04	0.279651	0.858903	1.02927	1.02927	2771.08	2692.29
Cchcr1	NM_001002822	0.0032649	0.0445622	0.849958	-1.17653	138.853	163.364	0.0874266	0.688944	0.909386	-1.09964	138.853	152.688
Hsp90b1	NM_001012197	0.00327158	0.0446032	0.904951	-1.10503	4199.22	4640.28	0.979945	0.997274	1.00085	1.00085	4199.22	4195.64
Cycs	NM_012839	0.00327461	0.0446032	1.10989	1.10989	3022.48	2723.22	0.692068	0.967075	1.01413	1.01413	3022.48	2980.37
Rpl36	NM_022504	0.00328587	0.0447107	0.858942	-1.16422	480.493	559.401	0.136435	0.75716	0.925716	-1.08024	480.493	519.05
Ifi27	NM_203410	0.00329709	0.0448175	1.15839	1.15839	517.256	446.529	0.768626	0.979039	1.01477	1.01477	517.256	509.726
Zer1	NM_001100707	0.00331491	0.0450137	1.08215	1.08215	2838.74	2623.25	0.750654	0.975543	1.00857	1.00857	2838.74	2814.62
Ddx21	NM_001037201	0.00333617	0.0451578	0.93151	-1.07353	992.536	1065.51	0.33689	0.883313	1.02363	1.02363	992.536	969.621
Paqr6	NM_001191077	0.00333859	0.0451578	1.56661	1.56661	18.2042	11.6201	0.246883	0.849177	1.18717	1.18717	18.2042	15.3341
Ypel4	NM_001024369	0.00333895	0.0451578	1.15346	1.15346	142.746	123.754	0.787255	0.981297	1.01303	1.01303	142.746	140.91
Hdac11	NM_001106610	0.00333938	0.0451578	1.10828	1.10828	1140.59	1029.15	0.114947	0.740199	0.946477	-1.05655	1140.59	1205.09
Pknox1	NM_001013074	0.00334805	0.0451578	0.853795	-1.17124	77.975	91.3276	0.723201	0.971798	0.980704	-1.01968	77.975	79.5092
Met	NM_031517	0.00335089	0.0451578	0.877436	-1.13968	407.967	464.953	0.208381	0.827962	1.05817	1.05817	407.967	385.541
Alms1	NM_001106604	0.00335231	0.0451578	0.910329	-1.0985	451.644	496.133	0.231027	0.83694	0.962197	-1.03929	451.644	469.388
Ercc3	NM_001031644	0.0033527	0.0451578	1.06941	1.06941	530.302	495.882	0.266468	0.853462	1.02563	1.02563	530.302	517.05
Pabpc1	NM_134353	0.00336522	0.0452806	0.942612	-1.06088	3376.6	3582.17	0.361032	0.892837	1.01862	1.01862	3376.6	3314.87
Cdh7	NM_001012737	0.00337397	0.0453431	0.760892	-1.31425	86.5739	113.779	0.794387	0.982654	0.975749	-1.02485	86.5739	88.7256
Bcl6b	NM_001108279	0.00337669	0.0453431	0.859265	-1.16379	95.5405	111.189	0.00867169	0.359033	0.872653	-1.14593	95.5405	109.483
Paip2	NM_001014148	0.00338201	0.0453687	1.06019	1.06019	1091.08	1029.14	0.200397	0.825798	0.974944	-1.0257	1091.08	1119.13
Sf3b1	NM_053426	0.00338621	0.0453793	0.940103	-1.06371	4289.32	4562.61	0.267712	0.853462	0.97689	-1.02366	4289.32	4390.79
Gla	NM_001108820	0.00340334	0.045563	1.11865	1.11865	364.476	325.817	0.501249	0.934978	1.02593	1.02593	364.476	355.263
RGD1560108	NM_001109161	0.00341324	0.0456495	0.890535	-1.12292	2054.05	2306.54	0.704042	0.96847	1.01518	1.01518	2054.05	2023.35
Sema6a	NM_001372354	0.00342109	0.0456697	0.862912	-1.15887	723.327	838.239	0.944886	0.99373	1.0035	1.0035	723.327	720.805
Ift122	NM_001309521	0.0034248	0.0456697	0.912277	-1.09616	584.082	640.246	0.106909	0.730776	0.950545	-1.05203	584.082	614.47
Rad21	NM_001025701	0.00342506	0.0456697	0.933908	-1.07077	1817.72	1946.36	0.239012	0.84266	0.972821	-1.02794	1817.72	1868.51
Yipf3	NM_001007801	0.00342909	0.0456777	1.06705	1.06705	824.476	772.666	0.375522	0.896803	0.980671	-1.01971	824.476	840.727
Arglu1	NM_001024972	0.00345958	0.0460377	0.937074	-1.06715	1198.96	1279.47	0.0164773	0.44569	0.948027	-1.05482	1198.96	1264.69
Ddit4	NM_080906	0.00346978	0.0460679	1.10646	1.10646	1009.04	911.954	0.805731	0.983606	0.99155	-1.00852	1009.04	1017.64
Rpl31	NM_022506	0.00347335	0.0460679	0.869285	-1.15037	999.535	1149.84	0.270601	0.853462	0.948495	-1.0543	999.535	1053.81
Pcyox1	NM_145085	0.00347432	0.0460679	1.05731	1.05731	2093.41	1979.94	0.00812822	0.349697	1.05178	1.05178	2093.41	1990.35
Gmcl1	NM_001033931	0.00347913	0.0460679	1.08463	1.08463	580.736	535.424	0.784617	0.981297	1.00759	1.00759	580.736	576.364
Gabrr2	NM_017292	0.00348042	0.0460679	1.345	1.345	32.1011	23.8671	0.632385	0.965237	1.04812	1.04812	32.1011	30.6273
Gnb3	NM_021858	0.00348265	0.0460679	0.781891	-1.27895	39.9984	51.1559	0.0399562	0.567494	0.839954	-1.19054	39.9984	47.6197
Rps18	NM_213557	0.00349682	0.0462095	0.866631	-1.15389	842.119	971.716	0.14013	0.762988	0.930155	-1.07509	842.119	905.353
Ndfip2	NM_001108390	0.00352242	0.0465015	1.07021	1.07021	1537.37	1436.51	0.518787	0.942097	0.985157	-1.01507	1537.37	1560.53
Mapk9	NM_001270544	0.00354933	0.0468103	1.11335	1.11335	1850.95	1662.51	0.214964	0.831063	1.04668	1.04668	1850.95	1768.39
Vegfa	NR_105011	0.00355657	0.0468593	0.563745	-1.77385	22.5676	40.0317	0.000362245	0.0668845	0.496889	-2.01252	22.5676	45.4179
Ajap1	NM_001101014	0.00356102	0.0468715	1.09985	1.09985	690.973	628.246	0.050612	0.604339	1.06583	1.06583	690.973	648.298
Dnajc27	NM_206845	0.00357336	0.0469533	1.07378	1.07378	2263.31	2107.78	0.029232	0.524053	1.0547	1.0547	2263.31	2145.92
Wdfy3	NM_001170551	0.0035743	0.0469533	0.941269	-1.0624	3151.93	3348.6	0.166488	0.78954	0.971638	-1.02919	3151.93	3243.94
Sfxn1	NM_001012213	0.00357871	0.0469649	1.07147	1.07147	1186.92	1107.74	0.0229161	0.479004	1.05537	1.05537	1186.92	1124.65
Synpo	NM_021695	0.00359776	0.0471015	1.10757	1.10757	933.351	842.705	0.202388	0.825798	1.04567	1.04567	933.351	892.586
Kif18b	NM_001039019	0.00359822	0.0471015	0.795293	-1.2574	62.3116	78.3504	0.404207	0.906966	0.935648	-1.06878	62.3116	66.5972
Pccb	NM_017030	0.00359975	0.0471015	1.10085	1.10085	602.941	547.705	0.796552	0.983593	0.991574	-1.0085	602.941	608.064
Suclg1	NM_053752	0.00361802	0.0472939	1.07171	1.07171	1347.16	1257.02	0.648854	0.965237	0.989258	-1.01086	1347.16	1361.79
Gpr153	NM_001034855	0.00362678	0.0473089	0.861439	-1.16085	198.894	230.886	0.0542917	0.617981	0.90572	-1.10409	198.894	219.597
Retreg1	NM_001034912	0.0036275	0.0473089	1.08091	1.08091	1390.56	1286.48	0.716067	0.970874	0.990347	-1.00975	1390.56	1404.12
Atf7	NM_001108115	0.00363167	0.0473089	0.838635	-1.19241	113.599	135.457	0.792359	0.981923	0.983993	-1.01627	113.599	115.447
Kifap3	NM_001105964	0.00363636	0.0473089	1.05419	1.05419	4018.39	3811.82	0.670192	0.96654	1.00775	1.00775	4018.39	3987.48
Morc3	NM_001107109	0.00363696	0.0473089	0.92455	-1.08161	519.537	561.934	0.347271	0.887894	0.974828	-1.02582	519.537	532.952
Hmmr	NM_012964	0.00364578	0.0473358	0.835776	-1.19649	75.6889	90.5612	0.584186	0.958876	1.03524	1.03524	75.6889	73.1127
Cmpk2	NM_001108017	0.00364615	0.0473358	1.09631	1.09631	358.115	326.653	0.518961	0.942097	1.02047	1.02047	358.115	350.931
Lrrc9	NM_001191613	0.00365974	0.047466	0.711048	-1.40637	18.6186	26.1847	0.27743	0.856856	0.877659	-1.1394	18.6186	21.2139
Dpy19l3	NM_001135835	0.00369523	0.0477421	1.0501	1.0501	2406.36	2291.56	0.0861361	0.685666	1.0293	1.0293	2406.36	2337.86
Slc10a1	NM_017047	0.00370122	0.0477421	0.481447	-2.07707	2.82968	5.87745	0.0183497	0.460856	0.54758	-1.82622	2.82968	5.16761
Rbm39	NM_001013207	0.00370394	0.0477421	0.93882	-1.06517	1103.36	1175.27	0.490065	0.934109	0.985044	-1.01518	1103.36	1120.12
Rbm39	NM_001013207.1	0.00370394	0.0477421	0.93882	-1.06517	1103.36	1175.27	0.490065	0.934109	0.985044	-1.01518	1103.36	1120.12
Hnrnpul1	NM_001108477	0.00370607	0.0477421	0.942668	-1.06082	2263.71	2401.39	0.3982	0.904425	0.982929	-1.01737	2263.71	2303.03
Gsta1	NM_031509	0.00370753	0.0477421	0.770239	-1.2983	211.764	274.932	0.229223	0.836478	0.897214	-1.11456	211.764	236.023
Brd8	NM_001008509	0.00370896	0.0477421	0.931339	-1.07372	600.439	644.705	0.0562493	0.623614	0.954145	-1.04806	600.439	629.295
Atp5mc3	NM_001361400	0.00371315	0.0477421	1.17223	1.17223	293.272	250.184	0.354331	0.889457	0.95096	-1.05157	293.272	308.396
Trank1	NM_001191799	0.00371335	0.0477421	0.910391	-1.09843	2303.45	2530.18	0.00102548	0.136317	0.899216	-1.11208	2303.45	2561.63
Clcn3	NM_053363	0.00372401	0.0478328	1.08185	1.08185	2183.43	2018.23	0.0661105	0.635024	1.05108	1.05108	2183.43	2077.32
Crat	NM_001004085	0.00373736	0.047958	1.07719	1.07719	1349.17	1252.49	0.274376	0.855332	1.02838	1.02838	1349.17	1311.94
Ogfod3	NM_001013976	0.00374643	0.048028	0.818286	-1.22207	73.0119	89.2254	0.0657956	0.635024	0.8797	-1.13675	73.0119	82.9964
Cacna2d3	NM_175595	0.00375084	0.0480382	1.0866	1.0866	1425.74	1312.12	0.270067	0.853462	1.03206	1.03206	1425.74	1381.45
Samd11	NM_001305446	0.00379174	0.0485153	0.845331	-1.18297	96.0446	113.618	0.134475	0.756926	0.916111	-1.09157	96.0446	104.839
Ogdhl	NM_001106062	0.00379749	0.0485421	0.934138	-1.07051	542.29	580.524	0.00633233	0.322486	0.937677	-1.06646	542.29	578.333
Ndrg3	NM_001013923	0.00380541	0.0485967	1.07237	1.07237	4787.84	4464.72	0.875402	0.987823	0.996224	-1.00379	4787.84	4805.99
Usp48	NM_198785	0.003812	0.0486341	0.952619	-1.04974	1187.63	1246.7	0.78656	0.981297	0.995443	-1.00458	1187.63	1193.07
Sema4c	NM_001106902	0.00382151	0.0487087	0.912507	-1.09588	433.448	475.008	0.957404	0.994847	0.998298	-1.00171	433.448	434.187
Ero1b	NM_001191893	0.00383165	0.0487785	0.778276	-1.28489	34.2101	43.9563	0.931036	0.993583	0.9923	-1.00776	34.2101	34.4756
Zbtb12	NM_001134991	0.00383433	0.0487785	0.861579	-1.16066	153.92	178.648	0.183759	0.805718	0.933357	-1.0714	153.92	164.91
Fkbp1b	NM_022675	0.00385599	0.0490071	1.27177	1.27177	75.9105	59.6887	0.958253	0.994847	1.00429	1.00429	75.9105	75.5864
Grin1	NM_001270603	0.00387253	0.0491052	1.20793	1.20793	300.299	248.607	0.449645	0.922459	0.952083	-1.05033	300.299	315.413
Bcor	NM_001191586	0.00387265	0.0491052	0.885051	-1.12988	333.046	376.301	0.357014	0.891065	0.96162	-1.03991	333.046	346.339
Selenoi	NM_001134754	0.00387478	0.0491052	0.925004	-1.08108	863.012	932.982	0.359244	0.891838	1.02521	1.02521	863.012	841.79
Gria4	NM_001113184	0.00390563	0.0494215	1.23114	1.23114	328.007	266.426	0.226892	0.83593	1.09072	1.09072	328.007	300.726
Enpp5	NM_001012744	0.00390991	0.0494215	1.06208	1.06208	1525.13	1435.99	0.397832	0.904425	1.01777	1.01777	1525.13	1498.51
Pogk	NM_001107194	0.00391089	0.0494215	0.912015	-1.09647	727.104	797.251	0.702438	0.96847	1.01233	1.01233	727.104	718.246
Nf2	NM_013193	0.00391528	0.0494299	1.04745	1.04745	4084.52	3899.48	0.000479443	0.0838646	1.05776	1.05776	4084.52	3861.47
Septin1	NM_001012460	0.00392059	0.0494394	1.54344	1.54344	18.0479	11.6933	0.0507543	0.604339	1.33489	1.33489	18.0479	13.5201
Rtn4rl1	NM_181377	0.00392852	0.0494394	1.06947	1.06947	1256.03	1174.44	0.599299	0.960584	1.01228	1.01228	1256.03	1240.79
Ppp2r5b	NM_181379	0.00392949	0.0494394	1.07542	1.07542	2493.83	2318.93	0.347065	0.887894	0.976617	-1.02394	2493.83	2553.54
Pola2	NM_053480	0.0039309	0.0494394	0.810694	-1.23351	48.1066	59.34	0.0318883	0.535934	0.854464	-1.17032	48.1066	56.3003
Adcyap1	NM_016989	0.00394013	0.0495085	0.811023	-1.23301	104.162	128.433	0.013826	0.412114	0.835914	-1.1963	104.162	124.609
Vars2	NM_213563	0.00394548	0.049529	0.916875	-1.09066	408.826	445.891	0.0748099	0.666468	0.947584	-1.05532	408.826	431.441
Snapc4	NM_001108574	0.00400847	0.0502723	0.894061	-1.11849	320.348	358.307	0.0450614	0.587877	0.924768	-1.08135	320.348	346.409
Slco5a1	NM_001107898	0.00401617	0.0503214	0.779426	-1.283	47.8627	61.4077	0.392291	0.900705	0.927521	-1.07814	47.8627	51.6028
Rnft2	NM_001107144	0.00402404	0.0503592	1.07633	1.07633	2150.9	1998.36	0.883674	0.988854	0.996272	-1.00374	2150.9	2158.95
Mchr1	NM_031758	0.00402909	0.0503592	1.19188	1.19188	143.488	120.388	0.670612	0.96654	0.97473	-1.02592	143.488	147.208
Nes	NM_001308239	0.00403056	0.0503592	0.897832	-1.11379	508.572	566.444	0.12969	0.753087	0.944648	-1.0586	508.572	538.372
Idh3g	NM_031551	0.00404899	0.050502	1.05709	1.05709	1172.35	1109.04	0.629869	0.965237	0.990779	-1.00931	1172.35	1183.26
Cdipt	NM_138899	0.00405299	0.050502	1.05783	1.05783	1899.95	1796.07	0.556259	0.951406	0.988589	-1.01154	1899.95	1921.88
Acat1	NM_017075	0.00405377	0.050502	1.05171	1.05171	1763.7	1676.99	0.775283	0.979995	0.995021	-1.005	1763.7	1772.53
Mastl	NM_001107369	0.00405718	0.050502	0.727273	-1.375	19.1335	26.3086	0.544738	0.950266	0.933084	-1.07171	19.1335	20.5057
Anxa1	NM_012904	0.00407713	0.0506361	0.801649	-1.24743	44.0867	54.995	0.158129	0.776295	0.895708	-1.11644	44.0867	49.2199
Azin2	NM_001014261	0.00408037	0.0506361	1.20631	1.20631	119.493	99.0564	0.601705	0.961289	1.03427	1.03427	119.493	115.534
Rnaset2	NM_001106210	0.00408056	0.0506361	0.82044	-1.21886	137.053	167.049	0.345009	0.887001	0.936583	-1.06771	137.053	146.334
Kcnh4	NM_053630	0.00408319	0.0506361	0.810895	-1.23321	116.76	143.988	0.225839	0.83468	0.914872	-1.09305	116.76	127.624
Foxp1	NM_001034131	0.00413128	0.0511847	0.894769	-1.11761	315.634	352.755	0.785161	0.981297	0.989406	-1.01071	315.634	319.014
Acvr2a	NM_031571	0.00414081	0.0512334	0.856139	-1.16804	423.092	494.186	0.122869	0.7469	0.919663	-1.08736	423.092	460.051
Cdk5rap2	NM_173134	0.00414291	0.0512334	0.900357	-1.11067	328.979	365.387	0.886569	0.988854	0.994748	-1.00528	328.979	330.716
Rxfp1	NM_201417	0.00415393	0.0512759	0.730011	-1.36984	85.2131	116.729	0.0647402	0.632631	0.815915	-1.22562	85.2131	104.439
Sestd1	NM_001134514	0.00415551	0.0512759	0.894653	-1.11775	370.02	413.59	0.650784	0.965237	0.982466	-1.01785	370.02	376.624
Mat2a	NM_134351	0.00415792	0.0512759	0.919889	-1.08709	640.374	696.143	0.922854	0.992486	0.997167	-1.00284	640.374	642.194
Snrnp200	NM_001037766	0.0041631	0.0512921	0.931151	-1.07394	2484.68	2668.39	0.232587	0.838624	1.03024	1.03024	2484.68	2411.75
Ankrd34b	NM_001109174	0.00417211	0.0513556	1.15589	1.15589	211.153	182.677	0.765571	0.979009	1.01506	1.01506	211.153	208.021
Aurkb	NM_053749	0.00418147	0.0514232	0.740831	-1.34984	78.231	105.599	0.276623	0.856856	0.891639	-1.12153	78.231	87.7385
Tigar	NM_001025064	0.00419126	0.0514959	1.09023	1.09023	694.757	637.26	0.29048	0.865066	1.03231	1.03231	694.757	673.01
Mllt11	NM_001013912	0.00419998	0.0515554	1.05987	1.05987	7344.36	6929.49	0.250452	0.849177	0.976948	-1.0236	7344.36	7517.66
Tmsb4x	NM_031136	0.00425435	0.0521747	1.09452	1.09452	18265.8	16688.4	0.578541	0.957576	1.0177	1.0177	18265.8	17948.1
Hmox2	NM_001277073	0.00429108	0.0525365	1.07125	1.07125	809.725	755.872	0.925226	0.992709	0.997752	-1.00225	809.725	811.549
Ogdh	NM_001017461	0.00429412	0.0525365	1.08561	1.08561	2552.25	2350.99	0.157262	0.776295	1.0415	1.0415	2552.25	2450.57
Itga8	NM_001173972	0.00429571	0.0525365	0.871743	-1.14713	274.849	315.286	0.86437	0.987663	0.991765	-1.0083	274.849	277.131
Tjap1	NM_001108203	0.00430329	0.0525809	0.899589	-1.11162	361.95	402.351	0.010753	0.380677	0.909686	-1.09928	361.95	397.885
Iqub	NM_001034130	0.00431544	0.0526808	0.795489	-1.25709	126.362	158.849	0.086965	0.687344	0.871351	-1.14764	126.362	145.019
Glrx	NM_022278	0.00432327	0.0527281	1.06728	1.06728	1415.72	1326.48	0.141272	0.764353	1.0341	1.0341	1415.72	1369.04
Mybl2	NM_001106536	0.0043451	0.0529457	0.817691	-1.22296	48.1935	58.9384	0.562285	0.952119	1.0432	1.0432	48.1935	46.1977
Chp1	NM_024139	0.00435065	0.0529648	1.05367	1.05367	2202.4	2090.22	0.675301	0.96654	0.992369	-1.00769	2202.4	2219.34
Slc3a1	NM_017216	0.00435566	0.0529773	1.10333	1.10333	518.394	469.845	0.996165	0.998795	1.00016	1.00016	518.394	518.309
Myo9b	NM_001271066	0.0043687	0.0530874	0.834526	-1.19829	219.57	263.107	0.64379	0.965237	0.970914	-1.02996	219.57	226.148
Adcyap1r1	NM_001270582	0.00437554	0.0531218	1.11676	1.11676	2102.27	1882.47	1.67384e-06	0.0017117	1.20418	1.20418	2102.27	1745.8
Sirt2	NM_001008368	0.00439046	0.0532544	0.907261	-1.10222	2024.93	2231.91	0.00895983	0.359033	0.914558	-1.09342	2024.93	2214.1
Cacnb1	NM_017346	0.00440849	0.0534243	1.06202	1.06202	1795.89	1691.02	0.509912	0.939333	0.986213	-1.01398	1795.89	1820.99
Snap25	NM_030991	0.00441942	0.0534592	1.09882	1.09882	3998	3638.47	0.287544	0.864381	0.965441	-1.0358	3998	4141.12
Snap25	NM_001270575	0.00441942	0.0534592	1.09882	1.09882	3998	3638.47	0.287544	0.864381	0.965441	-1.0358	3998	4141.12
Ccp110	NM_001108501	0.00443157	0.0535575	0.921632	-1.08503	691.804	750.629	0.367346	0.895533	0.974383	-1.02629	691.804	709.991
Ankh	NM_053714	0.00443631	0.0535661	1.06482	1.06482	1235.76	1160.54	0.172005	0.797573	1.03056	1.03056	1235.76	1199.12
Slc48a1	NM_001127456	0.00446146	0.0537876	1.06276	1.06276	1143.91	1076.35	0.794062	0.982654	0.99445	-1.00558	1143.91	1150.3
Mrc2	NM_001024687	0.00446274	0.0537876	0.852844	-1.17255	156.261	183.224	0.363299	0.894389	1.05302	1.05302	156.261	148.394
Cdk13	NM_001271296	0.00446722	0.0537927	0.835604	-1.19674	324.259	388.053	0.330164	0.881108	0.940162	-1.06365	324.259	344.897
B4gat1	NM_001106324.1	0.00447785	0.0538233	1.06715	1.06715	864.955	810.529	0.895871	0.989103	1.00298	1.00298	864.955	862.382
B4gat1	NM_001106324	0.00447785	0.0538233	1.06715	1.06715	864.955	810.529	0.895871	0.989103	1.00298	1.00298	864.955	862.382
Prdm11	NM_001271530	0.00448423	0.0538513	0.87166	-1.14724	122.54	140.582	0.308636	0.87298	1.05164	1.05164	122.54	116.523
Zmat3	NM_022548	0.00449399	0.0539198	1.05331	1.05331	1767.55	1678.09	0.477998	0.932978	1.01303	1.01303	1767.55	1744.82
Cep19	NM_138865	0.00451717	0.0541491	1.09178	1.09178	665.339	609.405	0.858494	0.987663	0.994529	-1.0055	665.339	668.999
Nalcn	NM_153630	0.00452564	0.0541998	1.0915	1.0915	1726.87	1582.1	0.19802	0.82342	1.04046	1.04046	1726.87	1659.72
Scg2	NM_022669	0.00453424	0.0541998	1.09116	1.09116	3245.64	2974.48	0.433413	0.915115	1.02435	1.02435	3245.64	3168.48
Sbf2	NM_001134970	0.00453866	0.0541998	0.918152	-1.08914	1308.41	1425.04	0.0898791	0.694681	1.05259	1.05259	1308.41	1243.04
Lmf2	NM_001079939	0.0045395	0.0541998	0.906614	-1.10301	460.965	508.447	0.0639094	0.632631	0.937848	-1.06627	460.965	491.513
Cck	NM_012829	0.00454179	0.0541998	1.11092	1.11092	1647.99	1483.44	0.480324	0.932978	0.97423	-1.02645	1647.99	1691.58
Bcl2l2	NM_021850	0.00455125	0.054264	1.09151	1.09151	1880.08	1722.45	0.848588	0.986441	1.0059	1.0059	1880.08	1869.05
Fbh1	NM_001106119	0.00456534	0.0543832	0.957147	-1.04477	1433.02	1497.18	0.96621	0.99662	1.00066	1.00066	1433.02	1432.08
Unc13b	NM_022862	0.00456949	0.0543839	0.856041	-1.16817	245.599	286.901	0.0332834	0.537223	0.889671	-1.12401	245.599	276.056
Rpl13	NM_031101	0.00458072	0.0544687	0.872746	-1.14581	337.488	386.697	0.120648	0.743163	0.927997	-1.07759	337.488	363.674
Atp13a1	NM_001106079	0.00459114	0.0545439	0.940905	-1.06281	948.876	1008.47	0.15994	0.77831	0.970162	-1.03076	948.876	978.059
Cdip1	NM_001008360	0.00463182	0.054978	1.07384	1.07384	2009.69	1871.49	0.998235	0.999313	0.999944	-1.00006	2009.69	2009.8
Plxnb2	NM_001108106	0.00466984	0.0553672	0.900455	-1.11055	1386.44	1539.71	0.649696	0.965237	1.01702	1.01702	1386.44	1363.24
Cpne4	NM_001109003	0.00467294	0.0553672	1.10754	1.10754	1951.2	1761.74	0.0974475	0.714776	1.06164	1.06164	1951.2	1837.92
Galnt9	NM_001122644	0.00467731	0.0553697	1.10876	1.10876	1273.81	1148.85	0.437565	0.91693	1.0287	1.0287	1273.81	1238.27
Emc3	NM_001008355	0.00471367	0.0557505	1.05922	1.05922	1343.85	1268.72	0.219513	0.831829	1.02527	1.02527	1343.85	1310.73
Dctn2	NM_001004239	0.00472626	0.0558273	1.04575	1.04575	2072.19	1981.55	0.806505	0.983606	0.99614	-1.00387	2072.19	2080.22
Gabarapl2	NM_022706	0.00472857	0.0558273	1.07311	1.07311	1234.42	1150.32	0.594149	0.960113	0.986827	-1.01335	1234.42	1250.9
Rcor3	NM_001134985	0.00473821	0.0558915	0.874024	-1.14413	129.049	147.649	0.0187922	0.46124	0.893696	-1.11895	129.049	144.399
Sesn1	NM_001106396	0.00475791	0.0560741	1.10296	1.10296	413.555	374.951	0.549728	0.951321	1.02087	1.02087	413.555	405.101
Cacnb2	NM_053851	0.00477361	0.0561666	1.09047	1.09047	640.521	587.381	0.0547869	0.61945	1.06064	1.06064	640.521	603.901
Cdk10	NM_001109936	0.0047742	0.0561666	1.18156	1.18156	225.166	190.568	0.740043	0.974106	1.01967	1.01967	225.166	220.823
Inpp5k	NM_001013859	0.00478915	0.0562927	1.11496	1.11496	283.538	254.304	0.418004	0.911157	1.03153	1.03153	283.538	274.871
Dnajc18	NM_001013887	0.00479848	0.0563524	1.10303	1.10303	278.33	252.332	0.00279211	0.233449	1.10975	1.10975	278.33	250.804
Yju2	NM_001109673	0.00480353	0.056354	1.09412	1.09412	317.843	290.502	0.0111884	0.380677	1.08428	1.08428	317.843	293.138
Arhgef40	NM_001271313	0.00480709	0.056354	0.906378	-1.10329	732.395	808.046	0.340141	0.883612	0.967204	-1.03391	732.395	757.229
Rasl11b	NM_001002830	0.0048391	0.0566392	1.10035	1.10035	400.892	364.332	0.976933	0.997138	1.00097	1.00097	400.892	400.502
Ogfrl1	NM_001025708	0.00484584	0.0566392	1.14141	1.14141	435.606	381.638	0.00809723	0.349697	1.13239	1.13239	435.606	384.679
Otud4	NM_001191700	0.00485092	0.0566392	0.890241	-1.12329	408.352	458.699	0.851195	0.986749	0.992244	-1.00782	408.352	411.544
Cep85	NM_001080151	0.00485213	0.0566392	0.924316	-1.08188	403.847	436.914	0.0164125	0.44569	0.935017	-1.0695	403.847	431.914
Fbxl22	NM_001108769	0.00485678	0.0566392	0.865711	-1.15512	92.5504	106.907	0.0453273	0.589	0.901993	-1.10866	92.5504	102.607
Lamp1	NM_012857	0.00485758	0.0566392	1.03981	1.03981	3898.37	3749.11	0.0410967	0.572683	1.02871	1.02871	3898.37	3789.55
Mcm7	NM_001004203	0.00486124	0.0566392	0.898248	-1.11328	255.745	284.715	0.925267	0.992709	0.996396	-1.00362	255.745	256.67
Dnmt3a	NM_001003957	0.00486835	0.0566723	0.599619	-1.66772	26.125	43.5693	4.54931e-07	0.000766645	0.402926	-2.48185	26.125	64.8383
Hist3h2ba	NM_001111127	0.00487571	0.0567084	1.0899	1.0899	674.138	618.533	0.729391	0.972392	0.989532	-1.01058	674.138	681.27
Srpk1	NM_001025726	0.00488199	0.0567318	0.921563	-1.08511	595.495	646.18	0.460499	0.926022	1.02182	1.02182	595.495	582.781
Zmym3	NM_001040155	0.00489274	0.0567718	0.928257	-1.07729	2488.44	2680.77	0.241856	0.846114	0.969482	-1.03148	2488.44	2566.78
Pebp1	NM_017236	0.00489397	0.0567718	1.06826	1.06826	4031.55	3773.94	0.334911	0.882965	0.977656	-1.02285	4031.55	4123.69
Crip2	NM_022501	0.00490418	0.0568406	0.903046	-1.10736	1478.94	1637.72	0.0526396	0.61259	0.932118	-1.07283	1478.94	1586.64
Nadk2	NM_001044252	0.00490858	0.056842	1.10272	1.10272	819.155	742.851	0.140137	0.762988	1.05254	1.05254	819.155	778.267
Necab2	NM_133415	0.00491583	0.0568765	1.08785	1.08785	1451.48	1334.26	0.267152	0.853462	1.03374	1.03374	1451.48	1404.11
Cpt1a	NM_031559	0.00492438	0.0569258	1.07704	1.07704	803.76	746.271	0.00882311	0.359033	1.07158	1.07158	803.76	750.072
Prrc2a	NM_212462	0.00493453	0.0569936	0.947879	-1.05499	6984.93	7369.01	0.995083	0.99873	0.999883	-1.00012	6984.93	6985.75
Trpm7	NM_053705	0.00494702	0.0570883	0.907719	-1.10166	702.796	774.244	0.011225	0.380677	0.916299	-1.09135	702.796	766.994
Arl2bp	NM_001024906	0.00497295	0.0572509	1.04888	1.04888	2687.75	2562.48	0.257863	0.851997	1.01939	1.01939	2687.75	2636.62
Pdk1	NM_053826	0.00497399	0.0572509	1.09361	1.09361	275.471	251.892	0.107168	0.730776	1.05245	1.05245	275.471	261.744
Stx2	NM_012748	0.00497406	0.0572509	0.824171	-1.21334	59.4885	72.1797	0.120052	0.743112	0.897519	-1.11418	59.4885	66.281
Sgpl1	NM_173116	0.00498249	0.0572509	0.918442	-1.0888	480.066	522.696	0.452396	0.923042	0.977371	-1.02315	480.066	491.181
Pxdn	NM_001271261	0.00498265	0.0572509	0.917712	-1.08967	854.95	931.611	0.59824	0.960325	0.983963	-1.0163	854.95	868.884
Rnf181	NM_001007647	0.00499358	0.057327	1.09168	1.09168	490.322	449.146	0.682818	0.96654	1.01278	1.01278	490.322	484.134
Large1	NM_001108439	0.00499947	0.0573451	1.05854	1.05854	2780.02	2626.29	0.217852	0.831829	1.02527	1.02527	2780.02	2711.51
Fech	NM_001108434	0.00501038	0.0574207	1.08478	1.08478	478.963	441.529	0.113821	0.737037	1.0468	1.0468	478.963	457.551
Dlgap3	NM_001276304	0.00503385	0.05764	1.18302	1.18302	1226.9	1037.1	0.0213153	0.469926	1.14789	1.14789	1226.9	1068.83
Sp140	NM_001012133	0.00504336	0.0576992	0.708561	-1.41131	19.3579	27.32	0.347502	0.887894	0.88867	-1.12528	19.3579	21.783
Nmt1	NM_148891	0.00506615	0.05791	1.06475	1.06475	1397.13	1312.16	4.18759e-05	0.0142743	1.09626	1.09626	1397.13	1274.45
Stxbp1	NM_013038	0.00507338	0.0579429	1.0805	1.0805	13444.1	12442.4	0.374451	0.896421	0.975767	-1.02483	13444.1	13777.9
Mff	NM_001276401.1	0.00510196	0.0581693	0.811227	-1.2327	121.172	149.369	0.882355	0.988298	1.01124	1.01124	121.172	119.826
Mff	NM_001276401	0.00510196	0.0581693	0.811227	-1.2327	121.172	149.369	0.882355	0.988298	1.01124	1.01124	121.172	119.826
Ppm1g	NM_147209	0.00510725	0.0581798	0.933403	-1.07135	1178.43	1262.51	0.103015	0.724992	0.960599	-1.04102	1178.43	1226.77
Dbnl	NM_001277211	0.00513232	0.0584153	1.21961	1.21961	299.396	245.485	0.962354	0.996029	0.996674	-1.00334	299.396	300.395
Arl13b	NM_001107101	0.00517234	0.0588061	0.893009	-1.11981	300.796	336.834	0.235008	0.840403	0.952852	-1.04948	300.796	315.679
Ccn3	NM_030868	0.0051755	0.0588061	1.12418	1.12418	2153.77	1915.87	0.0326077	0.537223	0.914582	-1.0934	2153.77	2354.92
Fubp1	NM_001037653	0.00521834	0.0592149	0.910971	-1.09773	754.553	828.296	0.727828	0.972392	0.988408	-1.01173	754.553	763.402
Tmco1	NM_001009631	0.0052239	0.0592149	1.09784	1.09784	279.775	254.842	0.984265	0.997415	0.999348	-1.00065	279.775	279.958
Rgma	NM_001107524	0.00522826	0.0592149	0.920311	-1.08659	3090.42	3358.02	0.0889677	0.69293	0.950656	-1.05191	3090.42	3250.83
Ptgis	NM_031557	0.0052293	0.0592149	1.57499	1.57499	19.5979	12.4432	0.238694	0.842592	1.20547	1.20547	19.5979	16.2575
Rps14	NM_022672	0.0052435	0.0593252	0.89078	-1.12261	3115.17	3497.13	0.67595	0.96654	0.982821	-1.01748	3115.17	3169.62
Wdr3	NM_001107705	0.0052668	0.0595382	0.906021	-1.10373	336.883	371.827	0.404264	0.906966	0.970754	-1.03013	336.883	347.032
Epha4	NM_001162411	0.00527622	0.059594	1.07358	1.07358	6351.43	5916.1	0.131781	0.756926	1.03909	1.03909	6351.43	6112.46
Slco4c1	NM_001002024	0.00530434	0.0598607	0.747133	-1.33845	17.4634	23.3739	0.349374	0.888608	0.904101	-1.10607	17.4634	19.3158
Dgkq	NM_001198804	0.00530891	0.0598615	0.93194	-1.07303	847.067	908.929	0.0114868	0.386598	0.938034	-1.06606	847.067	903.024
Fbxl16	NM_001009504	0.00531527	0.0598824	1.10464	1.10464	1377.5	1247.02	0.070893	0.650594	1.06657	1.06657	1377.5	1291.53
Zfp213	NM_001105764	0.00532517	0.0599432	1.10901	1.10901	244.812	220.748	0.300707	0.867449	1.03892	1.03892	244.812	235.642
Eif1	NM_001105837	0.00533912	0.0600493	1.07139	1.07139	2489.6	2323.72	0.69584	0.96778	1.00971	1.00971	2489.6	2465.66
Htra1	NM_031721	0.00535108	0.0601329	1.11517	1.11517	980.118	878.893	0.302934	0.868422	1.04108	1.04108	980.118	941.444
Rnasek	NM_001137561	0.00537706	0.0603739	1.09761	1.09761	1673.11	1524.32	0.584862	0.958876	0.981924	-1.01841	1673.11	1703.91
Nub1	NM_001013925	0.00539549	0.0605296	1.0637	1.0637	1018.61	957.614	0.189458	0.812089	1.0295	1.0295	1018.61	989.429
Snap91	NM_031728	0.00540028	0.0605323	1.07613	1.07613	5548.86	5156.29	0.773751	0.979606	1.00761	1.00761	5548.86	5506.98
LOC300308	NM_001013952	0.00542345	0.0606971	0.55509	-1.80151	8.01457	14.4383	0.880001	0.987823	0.967284	-1.03382	8.01457	8.28565
Pogz	NM_001107693	0.00542411	0.0606971	0.943984	-1.05934	1174.34	1244.02	0.552938	0.951406	0.98773	-1.01242	1174.34	1188.93
Kbtbd11	NM_001107326	0.00543551	0.0607504	1.07365	1.07365	980.14	912.901	0.00791001	0.343646	1.07028	1.07028	980.14	915.782
Chmp1a	NM_001083313	0.00543946	0.0607504	1.06703	1.06703	1531.02	1434.85	0.129965	0.753492	1.03594	1.03594	1531.02	1477.91
Carhsp1	NM_152790	0.00544259	0.0607504	0.906538	-1.1031	541.128	596.918	0.962143	0.996029	1.00169	1.00169	541.128	540.218
Nckap1	NM_031618	0.00546503	0.0609498	1.04875	1.04875	8463.25	8069.88	0.0559455	0.620817	1.03328	1.03328	8463.25	8190.64
Mt2A	NM_001137564	0.00547622	0.0610233	0.703541	-1.42138	28.1446	40.0041	0.23802	0.842305	0.859598	-1.16333	28.1446	32.7415
Man2c1	NM_139256	0.00548565	0.0610773	0.928546	-1.07695	653.739	704.046	0.739149	0.974106	0.991103	-1.00898	653.739	659.608
Coq3	NM_019187	0.00550122	0.0611994	1.11435	1.11435	245.55	220.353	0.178778	0.80237	1.05356	1.05356	245.55	233.066
Bend6	NM_001108792	0.00551763	0.0613306	1.07474	1.07474	1320.02	1228.22	0.194544	0.817376	1.03422	1.03422	1320.02	1276.33
Psmd12	NM_001005875	0.0055355	0.061462	1.05545	1.05545	983.064	931.421	0.933648	0.993583	1.00161	1.00161	983.064	981.481
Spata20	NM_199402	0.0055387	0.061462	0.775747	-1.28908	44.6234	57.5231	0.920157	0.992259	0.990675	-1.00941	44.6234	45.0434
Uhrf2	NM_001107585	0.00554596	0.0614913	0.942402	-1.06112	880.167	933.961	0.380834	0.897634	0.981353	-1.019	880.167	896.891
Gldn	NM_181382	0.00555154	0.0615018	1.19651	1.19651	91.9467	76.8458	0.75806	0.977385	0.980648	-1.01973	91.9467	93.7612
Plpp4	NM_001191631	0.00557516	0.0617121	1.2306	1.2306	152.317	123.775	0.0288539	0.524053	1.1774	1.1774	152.317	129.367
Epdr1	NM_001007625	0.00558659	0.0617624	1.08345	1.08345	494.896	456.776	0.708502	0.968489	1.01081	1.01081	494.896	489.602
Cyp26b1	NM_181087	0.005589	0.0617624	0.89314	-1.11965	538.724	603.18	0.204424	0.826255	0.949434	-1.05326	538.724	567.415
Zfp541	NM_001107458	0.00562144	0.0620693	0.6803	-1.46994	13.719	20.1661	0.780817	0.981297	0.960616	-1.041	13.719	14.2815
Brinp1	NM_080482	0.0056296	0.0621078	1.09765	1.09765	2318.15	2111.92	0.979037	0.997138	0.999117	-1.00088	2318.15	2320.2
Rasal3	NM_001134562	0.00564516	0.0621952	1.28908	1.28908	40.9806	31.7906	0.951811	0.994847	1.0054	1.0054	40.9806	40.7605
Naa20	NM_001108595	0.00564688	0.0621952	1.08235	1.08235	437.331	404.058	0.616071	0.961289	1.01435	1.01435	437.331	431.143
Usp20	NM_001107827	0.00568789	0.062595	1.06846	1.06846	1243.74	1164.05	0.545725	0.95032	1.01454	1.01454	1243.74	1225.92
Abhd12	NM_001024314	0.00571395	0.0628299	1.07353	1.07353	1827.52	1702.36	0.255331	0.849655	1.0296	1.0296	1827.52	1774.99
Rara	NM_031528	0.00572908	0.0629441	0.904123	-1.10604	340.161	376.233	0.121343	0.744069	0.94485	-1.05837	340.161	360.016
Habp4	NM_001079940	0.00574408	0.0630568	1.09011	1.09011	834.184	765.227	0.555822	0.951406	1.01852	1.01852	834.184	819.016
Tchp	NM_001191666	0.00575265	0.0630988	0.908556	-1.10065	299.472	329.613	0.0587302	0.627837	0.936252	-1.06809	299.472	319.863
Slc28a2	NM_031664	0.00575758	0.0631008	0.828904	-1.20641	147.246	177.639	0.0338458	0.537223	0.865428	-1.1555	147.246	170.143
Rgl3	NM_001106805	0.00576271	0.063105	0.647788	-1.54372	15.6859	24.2146	0.00187705	0.193527	0.614068	-1.62848	15.6859	25.5443
Fam227a	NM_001130581	0.00577207	0.0631555	0.76244	-1.31158	280.708	368.17	0.149611	0.772468	0.867807	-1.15233	280.708	323.468
Scn5a	NM_013125	0.00580723	0.0634659	0.30137	-3.31818	3.79128	12.5802	0.0475379	0.596432	0.420294	-2.37928	3.79128	9.02054
Tnnt3	NM_001270664	0.00580999	0.0634659	3.01342	3.01342	2.73781	0.90854	0.321253	0.878556	0.729967	-1.36992	2.73781	3.7506
Rpl34	NM_001108567	0.00581653	0.0634734	0.896676	-1.11523	1215.76	1355.85	0.558749	0.951406	0.977107	-1.02343	1215.76	1244.24
Eef2kmt	NM_001106975	0.00582023	0.0634734	0.739863	-1.3516	19.0911	25.8036	0.596438	0.960113	0.942024	-1.06154	19.0911	20.266
Kcnk10	NM_023096	0.00585697	0.0638115	0.874438	-1.14359	233.464	266.988	0.621541	0.964315	1.02458	1.02458	233.464	227.864
Ppme1	NM_001191838	0.00586171	0.0638115	1.05681	1.05681	2051.99	1941.67	0.917566	0.992098	1.00207	1.00207	2051.99	2047.74
Hpcal4	NM_017357	0.00586563	0.0638115	1.12173	1.12173	424.502	378.436	0.00765695	0.342419	1.11764	1.11764	424.502	379.821
Smyd2	NM_206851	0.0058716	0.0638155	0.909596	-1.09939	706.339	776.542	0.149624	0.772468	0.951549	-1.05092	706.339	742.304
Pggt1b	NM_031082	0.0058756	0.0638155	0.874878	-1.14302	251.716	287.715	0.842571	0.986441	1.00977	1.00977	251.716	249.281
Cabp1	NM_001033676	0.00588435	0.0638584	1.21125	1.21125	291.917	241.005	0.654282	0.965376	1.03151	1.03151	291.917	282.999
Cdca3	NM_001007648	0.00590063	0.0639829	0.784001	-1.27551	50.6764	64.6383	0.659882	0.965571	1.04062	1.04062	50.6764	48.6984
Slc17a7	NM_053859	0.00591023	0.0640179	1.09629	1.09629	13773.1	12563.4	0.629386	0.965237	1.01624	1.01624	13773.1	13553
Abcf1	NM_001109883	0.00591349	0.0640179	0.947262	-1.05567	1554.72	1641.28	0.416433	0.911157	0.98409	-1.01617	1554.72	1579.85
Zfp566	NM_001134726	0.00593843	0.0642355	0.833956	-1.1991	108.178	129.716	0.223875	0.83333	0.922327	-1.08421	108.178	117.288
Ogfod1	NM_001107411	0.00595355	0.0643467	1.13762	1.13762	207.292	182.216	0.00785267	0.34262	1.13278	1.13278	207.292	182.995
Sec16a	NM_001276417	0.00596441	0.0643954	0.947652	-1.05524	1798.23	1897.56	0.131763	0.756926	0.970912	-1.02996	1798.23	1852.1
Zfp579	NM_001126276	0.00596774	0.0643954	0.906491	-1.10315	398.551	439.663	0.0143961	0.424349	0.916231	-1.09143	398.551	434.99
Raph1	NM_001108798	0.00600718	0.0647684	0.913644	-1.09452	1313.38	1437.51	0.0598271	0.632631	0.939957	-1.06388	1313.38	1397.27
Arnt	NM_012780	0.00601906	0.0648439	0.893875	-1.11872	150.323	168.17	0.010122	0.373268	0.900101	-1.11099	150.323	167.006
Slc8a2	NM_078619	0.00602626	0.0648689	1.11803	1.11803	4870.21	4356.06	0.855197	0.987149	0.992618	-1.00744	4870.21	4906.43
Fnbp4	NM_001013159	0.00603528	0.0649135	0.917924	-1.08942	889.907	969.478	0.125615	0.749296	0.953272	-1.04902	889.907	933.529
Pcdh18	NM_001100524	0.00605616	0.0650853	0.86941	-1.15021	236.105	271.57	0.502394	0.935077	0.96618	-1.035	236.105	244.37
Ppp1r13b	NM_001108062	0.00606733	0.0651481	1.05114	1.05114	1447.9	1377.46	0.712212	0.969236	0.993342	-1.0067	1447.9	1457.6
Flnb	NM_001107288	0.0060718	0.0651481	0.91903	-1.0881	826.02	898.795	0.000512778	0.0873958	0.898666	-1.11276	826.02	919.162
Fxyd7	NM_022008	0.00610222	0.0653904	1.17411	1.17411	1581.27	1346.79	0.494474	0.934189	0.960852	-1.04074	1581.27	1645.7
Tube1	NM_001108536	0.00610422	0.0653904	0.851077	-1.17498	85.819	100.836	0.299302	0.867434	0.940124	-1.06369	85.819	91.2849
Rbm10	NM_152861	0.00614024	0.0656726	0.914509	-1.09348	707.654	773.808	0.732401	0.972392	0.988867	-1.01126	707.654	715.621
Pgbd5	NM_001106198	0.00614044	0.0656726	1.09459	1.09459	847.21	774	0.192937	0.816069	1.0438	1.0438	847.21	811.657
Myo1c	NM_023092	0.00615836	0.065798	0.893441	-1.11927	345.912	387.169	0.765725	0.979009	0.987743	-1.01241	345.912	350.205
Txlnb	NM_001135859	0.00616206	0.065798	0.582896	-1.71557	6.11851	10.4967	0.71835	0.971061	1.07925	1.07925	6.11851	5.6692
Gpc2	NM_138511	0.00617558	0.0658893	0.842739	-1.18661	153.527	182.176	0.994201	0.99873	0.999542	-1.00046	153.527	153.597
Map3k10	NM_001191621	0.00619429	0.066036	1.08925	1.08925	3718.56	3413.87	0.133871	0.756926	1.04791	1.04791	3718.56	3548.54
Pole	NM_001107152	0.00619971	0.0660408	0.86407	-1.15731	114.649	132.685	0.951172	0.994847	1.00333	1.00333	114.649	114.269
Bin1	NM_053959	0.00621663	0.0661681	1.06601	1.06601	2699.06	2531.93	0.130405	0.754727	0.965359	-1.03588	2699.06	2795.91
Fau	NM_001012739	0.00622609	0.0662157	0.784728	-1.27433	151.892	193.56	0.0129417	0.403811	0.802198	-1.24658	151.892	189.345
Gpd1	NM_022215	0.00623704	0.0662581	1.12417	1.12417	426.445	379.341	0.455289	0.924067	1.03234	1.03234	426.445	413.085
Srsf9	NM_001009255	0.00624005	0.0662581	0.90945	-1.09957	241.841	265.92	0.000146721	0.0336295	0.8769	-1.14038	241.841	275.791
Sema3b	NM_001079942	0.00624624	0.0662709	0.816309	-1.22503	77.1723	94.5382	0.337643	0.883313	0.930632	-1.07454	77.1723	82.9246
Gpr156	NM_153295	0.00626323	0.0663982	0.684136	-1.4617	15.7918	23.0828	0.230206	0.83694	0.843807	-1.18511	15.7918	18.7149
Stk17b	NM_133392	0.00627349	0.066454	0.83507	-1.1975	88.3949	105.853	0.803494	0.983606	0.983492	-1.01679	88.3949	89.8787
Cox6a1	NM_012814	0.00630834	0.06677	1.09503	1.09503	5214.54	4762.02	0.695925	0.96778	0.987103	-1.01307	5214.54	5282.68
Mapre3	NM_001007656	0.0063508	0.0671658	1.06151	1.06151	2380.66	2242.71	0.137354	0.758759	0.968108	-1.03294	2380.66	2459.09
Dda1	NM_001134790	0.00637499	0.0673174	1.0767	1.0767	1438.82	1336.32	0.62379	0.964671	0.986836	-1.01334	1438.82	1458.01
Nxph1	NM_012994	0.00637525	0.0673174	1.10342	1.10342	724.278	656.396	0.171325	0.797197	1.0505	1.0505	724.278	689.458
Trim39	NM_213562	0.00639495	0.0674718	0.920044	-1.0869	290.267	315.493	0.0158853	0.439663	0.928799	-1.07666	290.267	312.519
Dolk	NM_001107826	0.00643831	0.0678632	1.09686	1.09686	365.124	332.882	0.777952	0.981164	0.990556	-1.00953	365.124	368.605
Rpl7a	NM_001114391	0.00644562	0.0678632	0.927486	-1.07818	3998.77	4311.4	0.618754	0.962909	0.986333	-1.01386	3998.77	4054.17
Rpl7a	NM_001114391.1	0.00644736	0.0678632	0.890691	-1.12272	223.476	250.902	0.659857	0.965571	0.981312	-1.01904	223.476	227.732
Arpc5	NM_001025717	0.00648924	0.06825	1.05872	1.05872	3478.52	3285.58	0.557801	0.951406	1.01235	1.01235	3478.52	3436.08
Glt8d1	NM_001007683	0.00651076	0.0684222	0.913301	-1.09493	325.511	356.411	0.382179	0.897634	0.971109	-1.02975	325.511	335.195
Apold1	NM_001003403	0.00652311	0.0684979	0.823735	-1.21398	123.651	150.11	0.000970988	0.133075	0.790731	-1.26465	123.651	156.376
Dnaaf1	NM_001014154	0.00654492	0.0686726	0.661123	-1.51258	25.8642	39.1216	0.110935	0.731717	0.783148	-1.2769	25.8642	33.0259
Gins4	NM_001030027	0.00655567	0.0687312	0.811528	-1.23224	41.7478	51.4434	0.0220704	0.473159	0.838027	-1.19328	41.7478	49.8168
Lrrc56	NM_001024902	0.0065723	0.0688512	0.771955	-1.29541	51.405	66.5906	0.017143	0.451284	0.796483	-1.25552	51.405	64.5399
Tpi1	NM_022922.1	0.00658129	0.0688911	1.09597	1.09597	2294.74	2093.8	0.822345	0.983606	0.992466	-1.00759	2294.74	2312.16
Cxcl14	NM_001013137	0.00658683	0.0688948	1.13987	1.13987	1234	1082.58	0.163947	0.783578	1.06931	1.06931	1234	1154.01
Tiprl	NM_001109667	0.00659748	0.0689519	1.07562	1.07562	660.41	613.983	0.708343	0.968489	1.01005	1.01005	660.41	653.842
Ptgs2	NM_017232	0.00661292	0.0690591	1.25657	1.25657	91.095	72.4949	0.279962	0.858947	1.09427	1.09427	91.095	83.2474
Calr3	NM_001012212	0.00662274	0.0691073	0.705744	-1.41695	17.3499	24.5838	0.0808553	0.677554	0.797085	-1.25457	17.3499	21.7667
Gmpr	NM_057188	0.00663801	0.0692123	1.10989	1.10989	513.347	462.523	0.571722	0.9559	0.978638	-1.02183	513.347	524.553
Asl	NM_021577	0.00664434	0.069224	0.896992	-1.11484	181.759	202.632	0.704719	0.96847	0.984762	-1.01547	181.759	184.572
Rasgrf1	NM_001170531	0.00665063	0.0692353	1.07353	1.07353	4923.75	4586.49	0.750067	0.975465	1.00836	1.00836	4923.75	4882.94
Otof	NM_001276720	0.00666177	0.069297	0.896517	-1.11543	520.82	580.937	0.362063	0.893749	1.03762	1.03762	520.82	501.939
Vash2	NM_001109082	0.00671701	0.0697458	0.876978	-1.14028	353.612	403.217	0.424769	0.9123	1.03971	1.03971	353.612	340.107
Npy	NM_012614.1	0.00672066	0.0697458	1.14911	1.14911	215.928	187.91	0.696396	0.96778	1.02005	1.02005	215.928	211.683
Npy	NM_012614	0.00672066	0.0697458	1.14911	1.14911	215.928	187.91	0.696396	0.96778	1.02005	1.02005	215.928	211.683
Aldh6a1	NM_031057	0.00675205	0.070017	1.07792	1.07792	995.984	923.99	0.181522	0.804716	1.03764	1.03764	995.984	959.852
Wdtc1	NM_001107908	0.00679207	0.0703716	1.06116	1.06116	1386.22	1306.33	0.0409641	0.572289	1.04583	1.04583	1386.22	1325.48
Eci2	NM_001006966	0.00679683	0.0703716	1.09143	1.09143	371.773	340.628	0.044819	0.586825	1.06691	1.06691	371.773	348.458
Tubgcp5	NM_001107516	0.00681602	0.0704689	0.867607	-1.1526	229.265	264.249	0.479139	0.932978	1.03823	1.03823	229.265	220.822
Rapgef5	NM_001047915	0.00681683	0.0704689	1.08331	1.08331	1576.97	1455.69	0.522798	0.942708	1.01905	1.01905	1576.97	1547.48
Ptprz1	NM_001170685	0.00682839	0.0705335	1.10476	1.10476	7334.94	6639.4	0.0015499	0.177623	1.12365	1.12365	7334.94	6527.76
Brd3	NM_001108575	0.00685365	0.0707067	0.935295	-1.06918	750.54	802.464	0.896141	0.989103	1.00325	1.00325	750.54	748.106
Mcam	NM_001034009	0.00686012	0.0707067	1.31542	1.31542	91.9786	69.9236	0.95994	0.995121	1.00505	1.00505	91.9786	91.5166
Kctd13	NM_198736	0.00686111	0.0707067	0.915123	-1.09275	1784.4	1949.9	0.413858	0.911157	1.02723	1.02723	1784.4	1737.09
Rplp1	NM_001007604	0.00686809	0.0707238	0.905203	-1.10473	2678.18	2958.65	0.8	0.983606	0.990701	-1.00939	2678.18	2703.32
Rpp25	NM_001012124	0.00690116	0.0709616	1.17721	1.17721	107.788	91.5622	0.563753	0.95214	1.03504	1.03504	107.788	104.139
Klhdc3	NM_001012203	0.00690186	0.0709616	1.06435	1.06435	2071.4	1946.17	0.509382	0.939058	0.984919	-1.01531	2071.4	2103.12
Rpl7a	NM_001114391.2	0.00692347	0.0710365	0.891533	-1.12166	223.476	250.665	0.659988	0.965571	0.981312	-1.01904	223.476	227.732
Maged1	NM_053409	0.00692434	0.0710365	1.04855	1.04855	6974.92	6651.98	0.240687	0.844699	1.0208	1.0208	6974.92	6832.77
Timp4	NM_001109393	0.00692839	0.0710365	1.1808	1.1808	128.232	108.598	0.245999	0.849177	1.07346	1.07346	128.232	119.457
Ubr3	NM_001134550	0.00693052	0.0710365	1.07137	1.07137	2946.3	2750.02	0.210226	0.828461	1.03249	1.03249	2946.3	2853.59
Chn2	NM_032084	0.0069492	0.0711709	0.815275	-1.22658	89.691	110.013	0.185203	0.805921	0.904012	-1.10618	89.691	99.2143
Pde10a	NM_022236	0.00695434	0.0711709	0.895653	-1.1165	543.863	607.225	0.742957	0.974325	1.01355	1.01355	543.863	536.594
Tmem117	NM_001271239	0.00696053	0.0711794	1.09978	1.09978	211.185	192.025	0.999712	0.999886	0.999987	-1.00001	211.185	211.188
Slfn13	NM_001013970	0.00697504	0.071273	0.84953	-1.17712	86.8208	102.199	0.00450087	0.293307	0.842232	-1.18732	86.8208	103.084
Klhl26	NM_001106075	0.00699845	0.0714573	1.0915	1.0915	886.208	811.914	0.437683	0.91693	1.02546	1.02546	886.208	864.205
Etfdh	NM_198742	0.0070218	0.0716407	1.0827	1.0827	426.063	393.517	0.218579	0.831829	1.0368	1.0368	426.063	410.941
Syn3	NM_017109	0.00704147	0.0717771	0.855933	-1.16832	207.054	241.905	0.288884	0.864381	1.06386	1.06386	207.054	194.626
Entpd4	NM_001108384	0.00704597	0.0717771	1.06593	1.06593	752.048	705.532	0.915002	0.99193	1.00252	1.00252	752.048	750.157
Dek	NM_001004255	0.00705502	0.0718143	0.9227	-1.08378	756.47	819.844	0.488736	0.934109	0.97947	-1.02096	756.47	772.326
Lmnb1	NM_053905	0.0070855	0.0720693	0.903782	-1.10646	369.819	409.19	0.196358	0.820617	1.05027	1.05027	369.819	352.116
Anxa3	NM_012823	0.00709689	0.0720846	1.12772	1.12772	285.478	253.146	0.646575	0.965237	0.979913	-1.0205	285.478	291.33
Itpka	NM_031045	0.00709837	0.0720846	1.12825	1.12825	1339.61	1187.34	0.852591	0.986749	0.991721	-1.00835	1339.61	1350.79
Hirip3	NM_001025725	0.00710423	0.0720846	0.89919	-1.11211	274.664	305.457	0.12597	0.749296	0.941149	-1.06253	274.664	291.839
Hsd17b13	NM_001009684	0.00710869	0.0720846	1.43679	1.43679	20.5671	14.3147	0.571694	0.9559	1.07632	1.07632	20.5671	19.1088
Tanc1	NM_001002854	0.00712213	0.0721659	1.12716	1.12716	367.112	325.697	0.509171	0.939058	1.02967	1.02967	367.112	356.535
Ube2q2l	NM_001135997	0.00713805	0.0722721	1.12431	1.12431	195.064	173.496	0.527015	0.944024	1.02769	1.02769	195.064	189.807
Rit2	NM_001013060	0.0071706	0.0725464	1.06922	1.06922	1437.27	1344.22	0.465803	0.927849	0.982065	-1.01826	1437.27	1463.52
Phkg1	NM_031573	0.00722324	0.0729754	0.734694	-1.36111	17.6709	24.0521	0.378081	0.897279	0.901383	-1.10941	17.6709	19.6042
Nmb	NM_001109149	0.00722398	0.0729754	1.2794	1.2794	59.6483	46.6222	0.019718	0.462826	1.23787	1.23787	59.6483	48.1863
Sned1	NM_001167842	0.00723021	0.0729829	0.802442	-1.2462	203.205	253.234	0.353864	0.889457	0.926604	-1.07921	203.205	219.301
Rfx1	NM_001105944	0.0072538	0.0731655	0.913199	-1.09505	401.198	439.333	0.0203193	0.465272	0.924419	-1.08176	401.198	434
Rpl21	NM_053330	0.00726266	0.0731992	0.892712	-1.12018	323.523	362.404	0.263769	0.853462	1.04888	1.04888	323.523	308.446
Wdr19	NM_001191679	0.00727202	0.0732381	0.905637	-1.1042	259.743	286.807	0.856852	0.987663	1.00676	1.00676	259.743	258
Kmt2e	NM_001100851	0.00729117	0.0733753	0.943917	-1.05941	2267.77	2402.51	0.047715	0.596432	0.958275	-1.04354	2267.77	2366.52
Pef1	NM_001007651	0.00734119	0.0738228	1.07276	1.07276	528.523	492.678	0.655466	0.965376	0.988466	-1.01167	528.523	534.69
Fitm2	NM_001107799	0.00736119	0.073968	1.07445	1.07445	506.696	471.586	0.859429	0.987663	1.00473	1.00473	506.696	504.311
Cdca7	NM_001025693	0.00736732	0.0739737	0.875639	-1.14202	111.005	126.77	0.652275	0.965237	0.977604	-1.02291	111.005	113.548
Zfp532	NM_001107382	0.00738722	0.0741175	0.93243	-1.07247	1224.31	1313.03	0.269723	0.853462	1.02938	1.02938	1224.31	1189.37
Tspan13	NM_001013244	0.00741022	0.0742922	1.06442	1.06442	4168.12	3915.85	0.253636	0.849177	1.02696	1.02696	4168.12	4058.7
Map7	NM_001106270	0.00743948	0.0745115	0.872339	-1.14634	241.89	277.289	0.0160001	0.439663	0.884213	-1.13095	241.89	273.566
Aqp4	NM_001142366	0.00744398	0.0745115	1.16701	1.16701	1938.66	1661.22	0.03215	0.537223	1.13159	1.13159	1938.66	1713.22
Ifih1	NM_001109199	0.00744891	0.0745115	0.814199	-1.2282	40.9762	50.3271	0.137583	0.75892	0.890953	-1.12239	40.9762	45.9915
Cryzl1	NM_001013044	0.00747057	0.074672	0.89259	-1.12034	178.398	199.866	0.102849	0.724992	0.932715	-1.07214	178.398	191.268
Ranbp6	NM_001107584	0.00750167	0.0749199	1.0789	1.0789	772.196	715.728	0.234528	0.840108	1.03427	1.03427	772.196	746.611
Magee1	NM_001079891	0.00751113	0.0749199	1.07584	1.07584	2607.69	2423.87	0.863247	0.987663	0.995307	-1.00471	2607.69	2619.98
Rev3l	NM_001083966	0.00751227	0.0749199	0.921298	-1.08543	2334.43	2533.85	0.0544361	0.61829	1.0609	1.0609	2334.43	2200.42
Supt5h	NM_001107497	0.00753847	0.0751248	0.953859	-1.04837	1877.78	1968.61	0.0357949	0.546335	0.963529	-1.03785	1877.78	1948.86
Fam149b1	NM_001013878	0.00756944	0.0753769	0.923418	-1.08293	300.104	324.993	0.0388906	0.561178	0.940054	-1.06377	300.104	319.242
Knstrn	NM_001004264	0.00760119	0.0755694	0.775211	-1.28997	30.1917	38.9464	0.193541	0.817376	0.881752	-1.13411	30.1917	34.2406
Ankrd6	NM_001134969	0.00760726	0.0755694	0.925775	-1.08018	947.391	1023.35	0.978952	0.997138	1.00077	1.00077	947.391	946.666
Ppp1r14c	NM_133425	0.00761154	0.0755694	1.06773	1.06773	1773.49	1660.99	0.245048	0.849177	1.02893	1.02893	1773.49	1723.63
Dgcr8	NM_001105865	0.00761573	0.0755694	0.93384	-1.07085	620.231	664.172	0.86496	0.987663	0.995621	-1.0044	620.231	622.959
Tmem186	NM_001025756	0.00761912	0.0755694	1.08417	1.08417	297.498	274.402	0.959563	0.994963	1.00152	1.00152	297.498	297.046
Lima1	NM_001191615	0.00762288	0.0755694	0.910557	-1.09823	367.673	403.789	0.028993	0.524053	0.926058	-1.07985	367.673	397.03
Tmem107	NM_001109648	0.00764983	0.0757801	0.829185	-1.206	101.019	121.83	0.499508	0.934978	0.953258	-1.04903	101.019	105.973
Zbtb22	NM_001009172	0.00768556	0.0760282	1.08228	1.08228	570.899	527.497	0.836998	0.986082	0.99395	-1.00609	570.899	574.374
Afmid	NM_001111366	0.00768675	0.0760282	1.24375	1.24375	44.618	35.8739	0.342385	0.886017	1.07923	1.07923	44.618	41.3425
Syndig1l	NM_001109485	0.00769204	0.0760282	0.806933	-1.23926	66.4395	82.3359	0.350539	0.888616	0.926884	-1.07888	66.4395	71.6805
Them6	NM_001007658	0.00777983	0.0768388	1.13363	1.13363	385.711	340.244	0.93292	0.993583	1.00395	1.00395	385.711	384.192
Chgb	NM_012526	0.0077949	0.0769259	1.0953	1.0953	5882.32	5370.5	0.151174	0.772574	0.952114	-1.05029	5882.32	6178.17
Brd4	NM_001100903	0.00780106	0.0769259	0.948104	-1.05474	2680.1	2826.8	0.0555181	0.61945	0.962346	-1.03913	2680.1	2784.96
Slc25a4	NM_053515	0.00780842	0.0769259	1.05999	1.05999	10186.6	9610.04	0.784746	0.981297	0.994039	-1.006	10186.6	10247.7
Hecw1	NM_001106117	0.00781845	0.0769259	0.893689	-1.11896	718.171	803.603	0.851522	0.986749	1.00797	1.00797	718.171	712.494
Camkv	NM_024000	0.00781938	0.0769259	1.06217	1.06217	9867.77	9290.17	0.958053	0.994847	0.998808	-1.00119	9867.77	9879.55
Srsf11	NM_001035255	0.00782337	0.0769259	0.93857	-1.06545	1603.77	1708.74	0.0279446	0.519014	0.948917	-1.05383	1603.77	1690.1
Ankrd44	NM_001191807	0.00783084	0.0769424	0.897902	-1.11371	331.282	368.951	0.778336	0.981164	0.988592	-1.01154	331.282	335.104
Rapgef3	NM_021690	0.00784752	0.0769973	0.890158	-1.1234	282.591	317.461	0.120223	0.743112	0.934038	-1.07062	282.591	302.547
Zmynd8	NM_001100838	0.007848	0.0769973	0.917083	-1.09041	957.109	1043.65	0.0399912	0.567494	0.93526	-1.06922	957.109	1023.36
Nemp1	NM_001271249	0.00787732	0.0772279	0.760073	-1.31566	21.6496	28.4835	0.0471695	0.596432	0.813177	-1.22974	21.6496	26.6234
Ppfia4	NM_080409	0.00789315	0.0773261	1.04884	1.04884	1998.21	1905.17	0.916395	0.991994	1.00188	1.00188	1998.21	1994.46
Usp29	NM_001108465	0.00791928	0.077478	0.930056	-1.0752	2368.9	2547.05	0.762923	0.978448	0.991786	-1.00828	2368.9	2388.52
Rai1	NM_001271207	0.00792031	0.077478	0.940627	-1.06312	1717.76	1826.19	0.868	0.987663	1.00385	1.00385	1717.76	1711.17
Capns1	NM_017118	0.0079449	0.0776614	1.11884	1.11884	1351.38	1207.84	0.272852	0.85374	0.954774	-1.04737	1351.38	1415.39
G6pd	NM_017006	0.00796983	0.0778478	1.06587	1.06587	1025.35	961.985	0.584077	0.958876	0.986981	-1.01319	1025.35	1038.87
Mycl	NM_001191763	0.00799372	0.0780238	0.862883	-1.15891	200.495	232.354	0.981321	0.997415	0.998688	-1.00131	200.495	200.758
Macf1	NM_001135758	0.00802243	0.0781969	0.929532	-1.07581	6197.51	6667.35	0.622489	0.964629	1.01367	1.01367	6197.51	6113.92
Rbm5	NM_001100548	0.00802321	0.0781969	0.94608	-1.05699	1685.77	1781.85	0.670405	0.96654	0.991119	-1.00896	1685.77	1700.88
Cryab	NM_012935	0.00803455	0.07825	1.19284	1.19284	81.7978	68.5738	0.787645	0.981297	0.982592	-1.01772	81.7978	83.247
Agpat1	NM_212458	0.00804792	0.0783082	1.08133	1.08133	3399.75	3144.04	0.418976	0.911157	1.02412	1.02412	3399.75	3319.68
Lama3	NM_173306	0.00805231	0.0783082	0.692734	-1.44356	98.1193	141.641	0.0149618	0.431459	0.71371	-1.40113	98.1193	137.478
Rab22a	NM_001108966	0.00806865	0.0784098	1.0613	1.0613	684.734	645.186	0.820942	0.983606	1.00507	1.00507	684.734	681.28
Camsap1	NM_001168549	0.00807915	0.0784504	0.953071	-1.04924	2235.04	2345.1	0.652557	0.965237	0.991845	-1.00822	2235.04	2253.42
Crtc2	NM_001033895	0.00808463	0.0784504	0.895632	-1.11653	169.787	189.572	0.0305608	0.527021	0.913664	-1.09449	169.787	185.83
Ahsa2	NM_001107241	0.0081058	0.0785985	0.904394	-1.10571	427.969	473.21	0.548581	0.951199	0.977385	-1.02314	427.969	437.871
Dmpk	NM_001372064	0.00813118	0.0787872	0.88048	-1.13574	328.166	372.713	0.00404504	0.281543	0.870887	-1.14826	328.166	376.819
Wipi1	NM_001127297	0.00814322	0.0788463	1.09512	1.09512	229.409	209.484	0.980529	0.997334	0.999172	-1.00083	229.409	229.599
Myh9	NM_001305877	0.00816844	0.0790179	0.887579	-1.12666	960.585	1082.25	0.00193579	0.194232	0.869583	-1.14998	960.585	1104.65
Mical1	NM_001106397	0.00817283	0.0790179	0.887351	-1.12695	234.48	264.247	0.392911	0.900983	0.961902	-1.03961	234.48	243.767
Vegfa	NM_001287114	0.008194	0.079165	0.525152	-1.90421	2.71596	5.17176	0.760165	0.97743	1.08678	1.08678	2.71596	2.49909
Prpf3	NM_001108559	0.00822398	0.0792833	0.89604	-1.11602	212.3	236.932	0.0300254	0.526435	0.913614	-1.09455	212.3	232.374
Vegfa	NM_001287112	0.00822414	0.0792833	0.514995	-1.94177	10.1774	19.7622	0.102319	0.724992	0.661215	-1.51237	10.1774	15.392
Vegfa	NM_001287111	0.00822414	0.0792833	0.514995	-1.94177	10.1774	19.7622	0.102319	0.724992	0.661215	-1.51237	10.1774	15.392
Heatr6	NM_001079897	0.00825695	0.079542	0.908428	-1.1008	173.399	190.878	0.651426	0.965237	1.01686	1.01686	173.399	170.523
Pim2	NM_001172103	0.00826338	0.0795463	1.05949	1.05949	656.329	619.475	0.157656	0.776295	0.969833	-1.03111	656.329	676.745
Trim9	NM_130420	0.00828172	0.0796651	1.07417	1.07417	2450.47	2281.27	0.0500522	0.602712	1.05452	1.05452	2450.47	2323.78
Ctc1	NM_001107010	0.00829413	0.0797268	0.921768	-1.08487	644.179	698.852	0.995408	0.99873	1.00018	1.00018	644.179	644.064
Tbc1d9b	NM_001108274	0.00833046	0.0800182	1.06413	1.06413	1457.95	1370.09	0.0127602	0.402269	1.06044	1.06044	1457.95	1374.85
Grin1	NM_017010	0.00833978	0.0800499	1.1123	1.1123	3230.29	2904.16	0.968803	0.996649	1.00158	1.00158	3230.29	3225.2
Cxadr	NM_053570	0.00834958	0.0800861	0.888931	-1.12495	1055.81	1187.72	0.859052	0.987663	1.00798	1.00798	1055.81	1047.45
Gdi1	NM_017088	0.00836558	0.0801817	1.03262	1.03262	11242.5	10887.3	0.48682	0.934109	0.991577	-1.00849	11242.5	11338
Mcts1	NM_001044237	0.00838363	0.0802968	1.08714	1.08714	405.87	373.336	0.406619	0.908436	1.02653	1.02653	405.87	395.381
Cyp4f17	NM_001191986	0.00839291	0.0803278	0.844038	-1.18478	75.6927	89.6792	0.165706	0.786749	0.913975	-1.09412	75.6927	82.8171
Top2b	NM_001100858	0.00841176	0.0803576	0.935152	-1.06934	2113.62	2260.18	0.362534	0.89416	1.0235	1.0235	2113.62	2065.09
Tenm3	NM_001169133	0.00841247	0.0803576	0.849652	-1.17695	3300.73	3884.8	0.202298	0.825798	0.924175	-1.08205	3300.73	3571.54
Ankrd49	NM_001126283	0.00841415	0.0803576	1.10036	1.10036	324.065	294.51	0.19846	0.824222	1.0476	1.0476	324.065	309.341
Slc7a4	NM_001107078	0.00853086	0.0814137	1.08537	1.08537	673.014	620.079	0.763563	0.978448	0.990719	-1.00937	673.014	679.318
Nxph3	NM_021679	0.00854708	0.0815095	0.774527	-1.29111	354.83	458.124	0.158603	0.777172	0.871858	-1.14698	354.83	406.981
Traf3ip1	NM_001012204	0.00855316	0.0815095	0.87988	-1.13652	171.574	194.997	0.202656	0.825798	0.939534	-1.06436	171.574	182.616
Wasf1	NM_001025114	0.0085716	0.081596	1.06484	1.06484	6811.36	6396.63	0.588468	0.958902	0.987161	-1.01301	6811.36	6899.95
Glo1	NM_207594	0.00857606	0.081596	1.06675	1.06675	1245.48	1167.55	0.817544	0.983606	1.00567	1.00567	1245.48	1238.45
Disp3	NM_001107992	0.00858066	0.081596	0.879945	-1.13643	686.301	779.936	0.679174	0.96654	0.980029	-1.02038	686.301	700.286
Capzb	NM_001005903	0.00860725	0.0817904	1.07917	1.07917	3252.02	3013.44	0.513058	0.94022	0.981232	-1.01913	3252.02	3314.22
Ift88	NM_001107266	0.00861903	0.0818438	0.906118	-1.10361	254.127	280.457	0.147456	0.772023	0.946835	-1.05615	254.127	268.396
Ppp2r5c	NM_001191112	0.00864448	0.0819907	1.0679	1.0679	1284.08	1202.43	0.209762	0.828461	1.03184	1.03184	1284.08	1244.46
Bmper	NM_001135799	0.00864683	0.0819907	0.862947	-1.15882	185.379	214.821	0.664996	0.966293	0.975809	-1.02479	185.379	189.974
Septin5	NM_053931	0.00869047	0.0823458	1.08806	1.08806	9623.63	8844.74	0.995701	0.99873	1.00017	1.00017	9623.63	9621.96
Cetn4	NM_001271151	0.0087104	0.0824758	0.714206	-1.40016	13.0351	18.2512	0.0145097	0.426714	0.729941	-1.36997	13.0351	17.8578
Rgs3	NM_019340	0.00872648	0.0825692	0.828785	-1.20659	268.517	323.989	0.0812207	0.677554	0.88245	-1.13321	268.517	304.286
Lrrc46	NM_001004201	0.0087539	0.0827698	0.758103	-1.31908	37.935	50.0394	0.0300973	0.526435	0.794577	-1.25853	37.935	47.7424
Kcna3	NM_019270	0.0087665	0.0828301	0.796311	-1.25579	74.0866	93.0373	0.648919	0.965237	1.04101	1.04101	74.0866	71.1677
Pik3cd	NM_001108978	0.00880161	0.0831027	0.910743	-1.098	478.999	525.944	0.475068	0.931772	0.974726	-1.02593	478.999	491.419
Asphd2	NM_001009716	0.00881658	0.083185	1.10357	1.10357	806.482	730.795	0.583472	0.958876	0.979653	-1.02077	806.482	823.232
Adgrl2	NM_001190475	0.00882605	0.0832152	0.770712	-1.2975	162.277	210.554	0.128981	0.753087	0.859587	-1.16335	162.277	188.785
Akr1c14	NM_138547	0.00883597	0.0832498	1.24066	1.24066	74.7569	60.2559	0.680611	0.96654	0.967284	-1.03382	74.7569	77.2853
Mtfr2	NM_001290110	0.00885314	0.0832985	0.844014	-1.18482	66.4741	78.7596	0.63613	0.965237	1.03191	1.03191	66.4741	64.4185
Cpeb4	NM_001106992	0.00885367	0.0832985	0.90729	-1.10218	1131.04	1246.61	0.80415	0.983606	1.00928	1.00928	1131.04	1120.64
Tmem120a	NM_001010945	0.0088701	0.083394	0.90772	-1.10166	281.188	309.774	0.675149	0.96654	0.984495	-1.01575	281.188	285.616
Gna14	NM_001013151	0.00891729	0.0837784	1.28026	1.28026	51.3136	40.0807	0.199948	0.825798	1.12719	1.12719	51.3136	45.5236
Ntsr1	NM_001108967	0.00895128	0.0840384	0.768115	-1.30189	163.703	213.123	0.661486	0.965771	0.956593	-1.04538	163.703	171.132
Slc1a6	NM_032065	0.00896724	0.0841288	0.859702	-1.16319	138.252	160.814	0.29175	0.866015	0.940445	-1.06333	138.252	147.007
Vangl2	NM_001105969	0.00898511	0.084237	0.908993	-1.10012	374.411	411.896	0.585483	0.958876	1.02029	1.02029	374.411	366.965
Rsu1	NM_001109404	0.00899483	0.0842491	1.11346	1.11346	287.377	258.095	0.530571	0.944024	1.02598	1.02598	287.377	280.1
Rsph1	NM_001012176	0.00900437	0.0842491	0.698522	-1.43159	41.5814	59.5277	0.00671058	0.329128	0.689128	-1.45111	41.5814	60.3391
Slc43a1	NM_001107742	0.00900541	0.0842491	0.61848	-1.61687	6.00496	9.70922	0.175545	0.800649	0.773995	-1.292	6.00496	7.75839
Dgcr2	NM_001012146	0.00901267	0.0842577	1.11566	1.11566	466.734	418.346	1.22869e-06	0.00148493	1.22677	1.22677	466.734	380.458
Pip5k1c	NM_001009967	0.00904101	0.0844633	1.07825	1.07825	5858.66	5433.46	0.110159	0.73081	1.04718	1.04718	5858.66	5594.72
Lbr	NM_134453	0.00905594	0.0845067	0.866325	-1.1543	80.5262	92.9514	0.0983615	0.715414	0.912478	-1.09592	80.5262	88.25
Aldh1a1	NM_022407	0.00905838	0.0845067	1.22131	1.22131	226.838	185.733	0.169642	0.794574	1.11062	1.11062	226.838	204.245
Dnm2	NM_013199	0.00906476	0.084507	0.940493	-1.06327	843.679	897.06	0.201159	0.825798	0.970311	-1.0306	843.679	869.494
Sec11c	NM_153628	0.00908636	0.0846285	1.09009	1.09009	577.298	529.587	0.956283	0.994847	1.00181	1.00181	577.298	576.257
Kif27	NM_198050	0.00910075	0.0846285	0.805623	-1.24127	90.7576	112.655	0.0940632	0.7049	0.869953	-1.14949	90.7576	104.325
Bsdc1	NM_001106636	0.00910098	0.0846285	1.05863	1.05863	853.922	806.628	0.395228	0.902511	0.981709	-1.01863	853.922	869.832
Gpx3	NM_022525	0.00910327	0.0846285	1.13077	1.13077	200.259	177.101	0.944887	0.99373	0.996781	-1.00323	200.259	200.906
Igsf9	NM_001107197	0.00912391	0.0847226	0.79342	-1.26037	175.28	220.917	0.875611	0.987823	0.986133	-1.01406	175.28	177.745
Tmem214	NM_001014195	0.00913222	0.0847226	0.943993	-1.05933	797.956	845.299	0.018532	0.460856	0.949211	-1.05351	797.956	840.652
Slc25a44	NM_001108947	0.0091325	0.0847226	1.06167	1.06167	912.247	859.253	0.978331	0.997138	1.00062	1.00062	912.247	911.681
Cript	NM_019907	0.00919339	0.085228	1.07691	1.07691	495.664	460.267	0.966444	0.99662	0.998811	-1.00119	495.664	496.254
Fstl5	NM_001271195	0.00921959	0.0854113	1.09598	1.09598	1321.29	1205.58	0.0588907	0.628325	1.06872	1.06872	1321.29	1236.33
Rsph10b	NM_001013867	0.00925267	0.0855758	0.809187	-1.23581	200.258	247.48	0.0443086	0.586692	0.848897	-1.178	200.258	235.904
Aak1	NM_001173450	0.0092538	0.0855758	1.06354	1.06354	4548.16	4276.43	0.467001	0.927905	1.01736	1.01736	4548.16	4470.57
Smim7	NM_001135252	0.00925665	0.0855758	1.06671	1.06671	1146.39	1074.69	0.156638	0.776295	0.965621	-1.0356	1146.39	1187.2
Amotl2	NM_031717	0.00928941	0.0857589	0.924287	-1.08191	786.9	851.358	0.642173	0.965237	0.985986	-1.01421	786.9	798.084
Adgrl2	NM_001302212	0.00929401	0.0857589	1.25847	1.25847	208.248	165.478	0.261529	0.853462	1.10398	1.10398	208.248	188.634
Aoc2-ps1	NR_033180	0.00929581	0.0857589	0.82357	-1.21423	42.0346	51.0394	0.00649213	0.32446	0.81618	-1.22522	42.0346	51.5016
Serbp1	NM_145086	0.00935686	0.0862307	0.949434	-1.05326	1915.02	2017.01	0.887767	0.988854	0.997179	-1.00283	1915.02	1920.44
Supt6h	NM_001191820	0.00935993	0.0862307	1.0484	1.0484	2773.67	2645.62	0.104835	0.728177	1.02993	1.02993	2773.67	2693.07
Zfp483	NM_133422	0.00938158	0.0863703	1.12075	1.12075	314.555	280.666	0.494412	0.934189	1.03029	1.03029	314.555	305.308
Rpl10a	NM_031065	0.00940988	0.0865709	0.899268	-1.11202	648.389	721.019	0.393832	0.901758	0.965655	-1.03557	648.389	671.45
Acp1	NM_001135562	0.00943682	0.0867587	1.2245	1.2245	252.208	205.968	0.11347	0.736559	1.13117	1.13117	252.208	222.962
Cav1	NM_031556	0.00947836	0.0870602	1.19688	1.19688	363.721	303.891	0.595586	0.960113	0.964063	-1.03728	363.721	377.28
Mgrn1	NM_001013964	0.00948401	0.0870602	1.06175	1.06175	2248.84	2118.04	0.123804	0.747163	1.03617	1.03617	2248.84	2170.34
LOC100361087	NM_001190459	0.00948926	0.0870602	0.802714	-1.24577	32.2	40.1139	0.00421244	0.283601	0.785016	-1.27386	32.2	41.0182
Stmn4	NM_001270856	0.00950618	0.0871553	1.14053	1.14053	2676.68	2346.87	0.414698	0.911157	0.959522	-1.04219	2676.68	2789.6
Tmem229b	NM_001109359	0.00960302	0.0879411	1.05323	1.05323	3183.71	3022.81	0.0833055	0.683057	1.03528	1.03528	3183.71	3075.22
Pcdhb4	NM_001114601	0.00960512	0.0879411	1.22429	1.22429	48.4663	39.5872	0.00320776	0.24368	1.26062	1.26062	48.4663	38.4465
Zfp316	NM_001107121	0.00963838	0.0880423	0.919968	-1.08699	421.1	457.733	0.615098	0.961289	0.983834	-1.01643	421.1	428.019
Lgi4	NM_199499	0.00964384	0.0880423	0.884119	-1.13107	269.076	304.344	0.45027	0.922459	0.964535	-1.03677	269.076	278.97
Tdrp	NM_001100791	0.00964668	0.0880423	1.12697	1.12697	303.707	269.489	0.44148	0.919053	0.965368	-1.03587	303.707	314.602
Hook1	NM_001107946	0.0096495	0.0880423	0.921908	-1.08471	605.103	656.359	0.548778	0.951321	0.981265	-1.01909	605.103	616.656
Gpr37l1	NM_145784	0.00965197	0.0880423	1.08248	1.08248	2634.39	2433.67	0.0279527	0.519014	1.06962	1.06962	2634.39	2462.93
Abcc1	NM_022281	0.00965591	0.0880423	0.884292	-1.13085	653.547	739.063	0.384629	0.898279	0.959452	-1.04226	653.547	681.167
Ago4	NM_001106686	0.00969811	0.0883664	0.878366	-1.13848	118.089	134.442	0.721902	0.971798	0.982077	-1.01825	118.089	120.244
Ddx50	NM_001013198	0.00970945	0.0883799	0.932575	-1.0723	479.986	514.689	0.790078	0.98169	0.99279	-1.00726	479.986	483.471
Fbxo44	NM_001191576	0.00971837	0.0883799	1.08449	1.08449	541.985	499.762	0.350383	0.888616	0.971333	-1.02951	541.985	557.98
Sin3a	NM_001108761	0.00972508	0.0883799	0.928526	-1.07698	482.536	519.679	0.222535	0.832499	0.965481	-1.03575	482.536	499.788
Ncoa6	NM_001276714	0.00972964	0.0883799	0.938575	-1.06545	1288.21	1372.52	0.826127	0.983606	0.994612	-1.00542	1288.21	1295.19
Osbp2	NM_001107232	0.0097433	0.0883799	1.07899	1.07899	1676.24	1553.54	0.47964	0.932978	1.02098	1.02098	1676.24	1641.8
Abtb1	NM_001005902	0.00974395	0.0883799	1.13881	1.13881	148.547	130.44	0.647354	0.965237	1.02303	1.02303	148.547	145.203
Camkk1	NM_031662	0.00974612	0.0883799	1.08836	1.08836	1370.02	1258.79	0.563017	0.95214	1.0191	1.0191	1370.02	1344.34
Stmn3	NM_024346	0.00976146	0.0884587	1.08343	1.08343	6922.62	6389.52	0.755372	0.976909	0.990389	-1.0097	6922.62	6989.8
Crhr1	NM_030999	0.00976973	0.0884733	0.789654	-1.26638	127.026	160.862	0.184081	0.805718	0.885306	-1.12955	127.026	143.482
Jund	NM_001286966	0.00978479	0.0884891	1.09967	1.09967	1193.05	1084.92	0.769432	0.979039	0.989302	-1.01081	1193.05	1205.96
Jund	NM_138875	0.00978479	0.0884891	1.09967	1.09967	1193.05	1084.92	0.769432	0.979039	0.989302	-1.01081	1193.05	1205.96
Rnf5	NM_001109025	0.00979829	0.0885374	1.07338	1.07338	1125.01	1048.09	0.74097	0.974106	1.00908	1.00908	1125.01	1114.88
Parvb	NM_001134780	0.00981245	0.0885374	1.08989	1.08989	617.408	566.486	0.141828	0.764353	1.0501	1.0501	617.408	587.951
Rpl13	NM_031101.1	0.0098162	0.0885374	0.928655	-1.07683	3620.59	3898.75	0.29569	0.866837	1.03047	1.03047	3620.59	3513.54
Ly6e	NM_001017467	0.00981845	0.0885374	1.0741	1.0741	1592.67	1482.8	0.408172	0.909235	0.977421	-1.0231	1592.67	1629.47
Ndst3	NM_001191716	0.00982736	0.0885374	1.2049	1.2049	84.1063	69.8035	0.30921	0.873806	1.0754	1.0754	84.1063	78.2093
Hps4	NM_001107148	0.00983194	0.0885374	0.924749	-1.08137	475.563	514.262	0.00150169	0.176668	0.908349	-1.1009	475.563	523.547
Runx1t1	NM_001108657	0.00983675	0.0885374	0.865531	-1.15536	458.283	529.482	0.748927	0.975465	0.982201	-1.01812	458.283	466.588
Sspn	NM_001109255	0.00984699	0.0885696	1.13318	1.13318	235.041	207.416	0.538634	0.947888	1.03004	1.03004	235.041	228.185
Stk32c	NM_001108922	0.00988746	0.0888735	1.0743	1.0743	943.065	877.838	0.589177	0.959044	1.01508	1.01508	943.065	929.056
Purg	NM_001191554	0.00989683	0.0888976	0.858559	-1.16474	126.722	147.599	0.480317	0.932978	1.04328	1.04328	126.722	121.465
Usp45	NM_001107918	0.00991114	0.0889661	1.10049	1.10049	328.451	298.459	0.0587977	0.627837	1.07257	1.07257	328.451	306.227
Phrf1	NM_139093	0.00992678	0.0890463	0.940803	-1.06292	904.984	961.927	0.816156	0.983606	0.994489	-1.00554	904.984	909.999
Cox8a	NM_134345	0.0099423	0.0891051	1.08113	1.08113	3354.94	3103.18	0.263033	0.853462	0.966739	-1.0344	3354.94	3470.36
Slc35a4	NM_147140	0.00996359	0.0891051	1.06463	1.06463	997.757	937.189	0.371354	0.896421	1.02192	1.02192	997.757	976.36
Vldlr	NM_013155	0.00996676	0.0891051	0.927625	-1.07802	533.069	574.659	0.262178	0.853462	1.03353	1.03353	533.069	515.774
Synj2	NM_001113371	0.00996957	0.0891051	2.34642	2.34642	53.3023	22.7164	0.0792145	0.67635	1.78426	1.78426	53.3023	29.8737
Lin7a	NM_053514	0.00996997	0.0891051	0.783167	-1.27687	25.8901	33.0582	0.0238409	0.488146	0.806289	-1.24025	25.8901	32.1102
Syt1	NM_001033680	0.00997355	0.0891051	1.08343	1.08343	5444.34	5025.1	0.817643	0.983606	0.992859	-1.00719	5444.34	5483.5
Oga	NM_131904	0.0100271	0.0895235	0.914497	-1.0935	1335.67	1460.55	0.18926	0.811882	1.04677	1.04677	1335.67	1275.99
Otud5	NM_001037496	0.0100488	0.0896567	1.04561	1.04561	1555.97	1488.1	0.959338	0.994963	0.99912	-1.00088	1555.97	1557.34
Pigbos1	NM_001308432	0.0101418	0.0904258	0.778394	-1.2847	30.397	39.051	0.546709	0.95032	0.941803	-1.06179	30.397	32.2754
Adap1	NM_133567	0.0101843	0.090702	1.09547	1.09547	4235.74	3866.59	0.963582	0.996029	1.00162	1.00162	4235.74	4228.89
Ivns1abp	NM_001047085	0.0101864	0.090702	0.934076	-1.07058	1072.54	1148.24	0.686028	0.96654	0.989296	-1.01082	1072.54	1084.14
Dchs1	NM_001107544	0.0101945	0.0907134	0.930445	-1.07475	1536.56	1651.43	0.52715	0.944024	1.01795	1.01795	1536.56	1509.46
Tollip	NM_001109668	0.010246	0.0911109	1.05201	1.05201	2702.5	2568.89	0.503728	0.936058	1.01328	1.01328	2702.5	2667.08
Stx6	NM_031665	0.0102653	0.0912209	1.04884	1.04884	1510.96	1440.6	0.135703	0.756926	1.02808	1.02808	1510.96	1469.69
Elk4	NM_001107173	0.0102824	0.0913124	0.942211	-1.06133	1067.74	1133.23	0.672568	0.96654	1.0099	1.0099	1067.74	1057.28
Hcn1	NM_053375	0.0102972	0.0913821	1.10275	1.10275	649.155	588.667	0.0826025	0.680781	1.06834	1.06834	649.155	607.628
Rhbdl1	NM_001191822	0.0103043	0.0913845	1.09982	1.09982	836.272	760.371	0.771194	0.979413	1.01082	1.01082	836.272	827.324
Sipa1l3	NM_001371098	0.0103185	0.0914494	1.11116	1.11116	1983.78	1785.33	0.51466	0.941055	1.02712	1.02712	1983.78	1931.41
Nr3c2	NM_013131	0.0103265	0.0914596	1.1224	1.1224	2076.59	1850.14	0.142415	0.764353	1.06824	1.06824	2076.59	1943.94
Rnf6	NM_001107118	0.0103559	0.0916583	1.05524	1.05524	792.985	751.477	0.0632258	0.632631	0.962119	-1.03937	792.985	824.207
Cks2	NM_001126083	0.0103746	0.0917631	0.756987	-1.32103	33.2612	43.9389	0.1176	0.743112	0.842475	-1.18698	33.2612	39.4804
Kif13b	NM_213626	0.0103898	0.0918359	0.888275	-1.12578	170.631	192.092	0.88723	0.988854	1.00666	1.00666	170.631	169.502
Dusp18	NM_001013128	0.0104005	0.0918359	0.950703	-1.05185	1186.86	1248.4	0.942258	0.99373	1.00144	1.00144	1186.86	1185.16
Idua	NM_001172084	0.0104036	0.0918359	0.890513	-1.12295	450.476	505.861	0.0634338	0.632631	0.919317	-1.08776	450.476	490.011
Sspo	NM_001007016	0.0104232	0.0919485	0.638402	-1.56641	7.89678	12.3696	0.290163	0.865066	0.826487	-1.20994	7.89678	9.55463
Ap2s1	NM_022952	0.0104869	0.0924489	1.07708	1.07708	1956.96	1816.91	0.559122	0.951406	1.01707	1.01707	1956.96	1924.11
Ndufs4	NM_001025146	0.0105087	0.0925569	1.09185	1.09185	1310.1	1199.88	0.745948	0.974492	0.988959	-1.01116	1310.1	1324.72
Smarca4	NM_134368	0.0105131	0.0925569	0.952741	-1.0496	2910.03	3054.37	0.781229	0.981297	0.99475	-1.00528	2910.03	2925.39
Ppia	NM_017101	0.0105345	0.0926842	1.09245	1.09245	5578.37	5106.3	0.189438	0.812089	0.95568	-1.04638	5578.37	5837.08
Tekt4	NM_001013965	0.0105553	0.0928059	0.608982	-1.64209	8.08396	13.2745	0.00437023	0.287613	0.576365	-1.73501	8.08396	14.0258
Tacc1	NM_001004107	0.0105766	0.0928967	1.07355	1.07355	1698.26	1581.91	0.69189	0.967075	1.01105	1.01105	1698.26	1679.7
Pced1a	NM_001012348	0.0105983	0.0928967	0.89613	-1.11591	157.266	175.495	0.581986	0.958654	0.976404	-1.02417	157.266	161.067
Rps15	NM_017151	0.0105998	0.0928967	0.90939	-1.09964	2535.04	2787.63	0.954048	0.994847	0.997859	-1.00215	2535.04	2540.48
Cct6a	NM_001033684	0.0106063	0.0928967	0.946271	-1.05678	1953.48	2064.4	0.428694	0.914128	0.983012	-1.01728	1953.48	1987.24
Ccnj	NM_001106369	0.0106076	0.0928967	0.895853	-1.11625	141.555	158.011	0.369422	0.895533	0.961734	-1.03979	141.555	147.187
Ccnj	NM_001106369.1	0.0106076	0.0928967	0.895853	-1.11625	141.555	158.011	0.369422	0.895533	0.961734	-1.03979	141.555	147.187
Arel1	NM_001106744	0.01062	0.0929115	1.03805	1.03805	2152.2	2073.32	0.453017	0.923569	1.01101	1.01101	2152.2	2128.76
Atxn10	NM_133313	0.0106233	0.0929115	1.03976	1.03976	3168.52	3047.36	0.510049	0.939333	1.01009	1.01009	3168.52	3136.86
Vwa3a	NM_001198653	0.0106345	0.092929	0.821387	-1.21745	164.64	200.441	0.00919643	0.35958	0.818196	-1.2222	164.64	201.223
Rpl9	NM_001007598	0.0106392	0.092929	0.920794	-1.08602	1649.3	1791.17	0.907876	0.991289	0.996262	-1.00375	1649.3	1655.49
Nup88	NM_053616	0.0106645	0.0930886	0.920788	-1.08603	530.332	575.954	0.868319	0.987663	0.994628	-1.0054	530.332	533.196
Zhx1	NM_133620	0.0106866	0.0932205	1.07719	1.07719	1456.51	1352.13	0.039591	0.567494	1.06177	1.06177	1456.51	1371.78
Pigk	NM_001011953	0.0106967	0.0932335	1.08253	1.08253	491.89	454.39	0.0191888	0.46124	1.07548	1.07548	491.89	457.367
Tnc	NM_053861	0.0107021	0.0932335	0.900103	-1.11098	1383.13	1536.63	3.37952e-05	0.012604	1.18738	1.18738	1383.13	1164.85
Ece2	NM_001002815	0.0107128	0.0932653	1.11516	1.11516	247.876	222.277	0.782049	0.981297	0.988362	-1.01177	247.876	250.794
Kirrel2	NM_001271398	0.0107465	0.093497	0.679676	-1.47129	11.3184	16.6526	0.140308	0.762988	0.796919	-1.25483	11.3184	14.2027
Akr1c19	NM_001100576	0.0107888	0.0938037	0.713059	-1.40241	16.8799	23.6725	0.975621	0.997064	0.995816	-1.0042	16.8799	16.9508
Fam135a	NM_001134597	0.0107975	0.0938184	0.928286	-1.07725	664.461	715.793	0.541397	0.948818	1.0181	1.0181	664.461	652.648
Amn	NM_001108061	0.010832	0.093897	0.725401	-1.37855	16.8758	23.2641	0.149855	0.772574	0.831809	-1.2022	16.8758	20.288
Rps9	NM_031108.1	0.0108341	0.093897	0.926723	-1.07907	598.883	646.237	0.151943	0.77264	0.958005	-1.04384	598.883	625.136
Rps9l1	NM_001313935	0.0108341	0.093897	0.926723	-1.07907	598.883	646.237	0.151943	0.77264	0.958005	-1.04384	598.883	625.136
Gas2	NM_001127504	0.0108396	0.093897	1.17821	1.17821	79.1568	67.1837	0.388153	0.900453	1.0564	1.0564	79.1568	74.9309
Rps9	NM_031108	0.0108489	0.093897	0.926723	-1.07907	598.883	646.237	0.125831	0.749296	0.955196	-1.04691	598.883	626.974
Rps9l1	NM_001313935.1	0.0108489	0.093897	0.926723	-1.07907	598.883	646.237	0.125831	0.749296	0.955196	-1.04691	598.883	626.974
Apmap	NM_001034003	0.0108606	0.0939365	1.09576	1.09576	468.077	427.169	0.560251	0.951406	0.979436	-1.021	468.077	477.904
Cd55	NM_022269	0.0109164	0.0943368	0.799387	-1.25096	31.7576	39.7275	0.0751618	0.667469	0.853904	-1.17109	31.7576	37.1911
Tpk1	NM_001134994	0.010921	0.0943368	1.13505	1.13505	103.94	91.5728	0.0616974	0.632631	1.09705	1.09705	103.94	94.7442
LOC690276	NM_001109573	0.010934	0.094387	0.51402	-1.94545	5.82366	11.3296	0.0323458	0.537223	0.569677	-1.75538	5.82366	10.2227
Cbx6	NM_001012119	0.0109964	0.0948643	1.07564	1.07564	3374.02	3136.75	0.23458	0.840108	1.03466	1.03466	3374.02	3261
Etv4	NM_001108299	0.0110451	0.0952166	0.889924	-1.12369	297.952	334.806	0.873843	0.987823	0.992695	-1.00736	297.952	300.144
Slc50a1	NM_001106445	0.0110515	0.0952166	0.819899	-1.21966	39.9769	48.7582	0.0555654	0.61945	0.860154	-1.16258	39.9769	46.4764
Tpx2	NM_001107790	0.0110751	0.0953455	0.857036	-1.16681	137.913	160.919	0.848446	0.986441	1.01181	1.01181	137.913	136.304
Oxnad1	NM_001107295	0.0110809	0.0953455	1.12209	1.12209	190.438	169.718	0.767494	0.979039	1.01337	1.01337	190.438	187.925
Dlg4	NM_019621	0.011088	0.0953455	1.07951	1.07951	12301.9	11395.8	0.608901	0.961289	1.01553	1.01553	12301.9	12113.8
Tmem127	NM_001100978	0.0111128	0.0954965	1.03779	1.03779	3376.06	3253.13	0.379071	0.897633	1.01292	1.01292	3376.06	3333
Ppp2ca	NM_017039	0.0111207	0.0954978	1.04376	1.04376	4446.91	4260.48	0.726446	0.972349	0.994123	-1.00591	4446.91	4473.21
Cbx8	NM_001034078	0.0111285	0.0954978	1.14569	1.14569	134.816	117.673	0.307517	0.872279	1.05576	1.05576	134.816	127.696
Ogg1	NM_030870	0.0111345	0.0954978	1.16414	1.16414	79.35	68.1621	0.474795	0.93165	1.04309	1.04309	79.35	76.0722
Lztr1	NM_001108326	0.0112096	0.0960799	1.06877	1.06877	1001.67	937.209	0.137297	0.758759	1.0397	1.0397	1001.67	963.42
Ythdc1	NM_133423	0.0112229	0.096088	0.917337	-1.09011	667.816	727.994	0.223073	0.832499	0.959298	-1.04243	667.816	696.151
Bckdha	NM_012782	0.011225	0.096088	1.07607	1.07607	507.225	471.368	0.0762967	0.670441	1.05252	1.05252	507.225	481.913
Nup98	NM_031074	0.0112474	0.0961914	0.937335	-1.06685	694.975	741.437	0.80476	0.983606	1.00637	1.00637	694.975	690.577
Pnpo	NM_022601	0.0112656	0.0961914	1.13958	1.13958	559.823	491.253	0.305735	0.871175	1.05412	1.05412	559.823	531.081
Faahl	NM_024132	0.011266	0.0961914	1.06921	1.06921	349.966	327.314	0.893504	0.989103	1.00351	1.00351	349.966	348.741
Faah	NM_001369126.1	0.011266	0.0961914	1.06921	1.06921	349.966	327.314	0.893504	0.989103	1.00351	1.00351	349.966	348.741
Golgb1	NM_138885	0.0112787	0.0962385	0.930873	-1.07426	1212.42	1302.46	0.458936	0.925459	0.979239	-1.0212	1212.42	1238.13
Drosha	NM_001107655	0.0113016	0.096339	0.94763	-1.05526	1600.03	1688.45	0.118969	0.743112	0.967391	-1.03371	1600.03	1653.96
Sclt1	NM_153740	0.011305	0.096339	0.855294	-1.16919	88.5036	103.477	0.649228	0.965237	0.971966	-1.02884	88.5036	91.0563
Limk1	NM_031727	0.0113278	0.0964714	1.05779	1.05779	1373.22	1298.2	0.740486	0.974106	0.992701	-1.00735	1373.22	1383.31
Rock1	NM_031098	0.0113352	0.0964724	0.902881	-1.10757	1175.77	1302.24	0.403368	0.906902	0.966804	-1.03434	1175.77	1216.14
Slc35g2	NM_001012126	0.0113545	0.0965746	1.14678	1.14678	117.217	102.214	0.839915	0.986183	1.01084	1.01084	117.217	115.96
Tbc1d23	NM_001371895	0.0113961	0.0968629	0.895515	-1.11668	543.717	607.156	0.601626	0.961289	0.977419	-1.0231	543.717	556.278
Vangl1	NM_001109584	0.0114041	0.0968629	0.869711	-1.14981	110.711	127.296	0.226065	0.83468	0.934908	-1.06962	110.711	118.419
Scly	NM_001007755	0.011413	0.0968629	1.11727	1.11727	164.088	146.865	0.496654	0.934189	1.02997	1.02997	164.088	159.313
Ckb	NM_012529	0.0114259	0.0968629	1.06397	1.06397	12369.2	11625.5	0.222095	0.832499	0.970522	-1.03037	12369.2	12744.9
Rpp40	NM_001013055	0.0114297	0.0968629	0.791534	-1.26337	42.0349	53.1056	0.748517	0.975465	1.03082	1.03082	42.0349	40.7781
Wwp2	NM_001106184	0.0114321	0.0968629	0.909259	-1.0998	182.404	200.607	0.991703	0.998622	1.0004	1.0004	182.404	182.332
Tnfrsf21	NM_001108207	0.0114608	0.0970226	1.05617	1.05617	2094.31	1982.93	0.90646	0.991024	1.00254	1.00254	2094.31	2089
Smap2	NM_001100669	0.0114655	0.0970226	1.05102	1.05102	2731.59	2598.99	0.37989	0.897634	0.9829	-1.0174	2731.59	2779.11
Babam2	NM_199270	0.0114912	0.0970726	1.0737	1.0737	442.105	411.756	0.362492	0.89416	1.02585	1.02585	442.105	430.964
Atn1	NM_017228.1	0.0115017	0.0970726	0.916163	-1.09151	1470.06	1604.58	0.0286743	0.523621	0.926966	-1.07879	1470.06	1585.88
Mpnd	NM_001085406	0.0115067	0.0970726	1.06877	1.06877	657.179	614.891	0.594199	0.960113	0.986155	-1.01404	657.179	666.405
Atp1a2	NM_012505	0.0115135	0.0970726	1.05807	1.05807	13107.5	12388.1	2.49786e-05	0.0107118	1.09877	1.09877	13107.5	11929.2
Pcsk1	NM_017091	0.0115179	0.0970726	1.1827	1.1827	265.89	224.817	0.17673	0.801779	1.09363	1.09363	265.89	243.127
Ankzf1	NM_001014219	0.0115183	0.0970726	0.919051	-1.08808	322.413	350.811	0.126739	0.751055	0.950071	-1.05255	322.413	339.356
Secisbp2	NM_024002	0.0115225	0.0970726	0.906324	-1.10336	179.765	198.345	0.93948	0.99373	1.003	1.003	179.765	179.227
Dctn6	NM_001106085	0.0115372	0.0971348	1.06823	1.06823	909.251	851.177	0.626496	0.964942	0.987417	-1.01274	909.251	920.837
Eif4ebp1	NM_053857	0.0115734	0.0973748	0.870267	-1.14907	85.3613	98.0864	0.4296	0.914128	0.95692	-1.04502	85.3613	89.2042
Arpc4	NM_001106615	0.0115804	0.0973748	1.07301	1.07301	3246.06	3025.19	0.138646	0.760766	0.95957	-1.04213	3246.06	3382.83
Bcas1	NM_145670	0.0116022	0.0974965	0.839044	-1.19183	1454.77	1733.84	0.0110308	0.380677	0.838007	-1.19331	1454.77	1735.98
Asns	NM_013079	0.011623	0.0976095	1.08219	1.08219	579.085	535.103	0.218405	0.831829	1.03919	1.03919	579.085	557.245
Rbmx	NM_001025663	0.0116834	0.098055	0.935943	-1.06844	785.524	839.286	0.568913	0.955241	1.01516	1.01516	785.524	773.797
Scn2b	NM_012877	0.0117054	0.0981779	1.1232	1.1232	300.044	267.133	0.216748	0.831829	1.05839	1.05839	300.044	283.491
Nipsnap1	NM_001100730	0.0117779	0.0987232	1.04892	1.04892	1717.88	1637.76	0.531598	0.94407	1.01191	1.01191	1717.88	1697.66
Kcng2	NM_001107372	0.0118011	0.0988557	1.12309	1.12309	476.433	424.218	0.0334407	0.537223	1.10297	1.10297	476.433	431.956
Btbd16	NM_001017464	0.0118289	0.0990257	1.5467	1.5467	16.9949	10.9878	0.0371561	0.554435	1.43113	1.43113	16.9949	11.8751
Phospho1	NM_001105833	0.011858	0.0992069	1.22914	1.22914	112.782	91.7571	0.641274	0.965237	1.0386	1.0386	112.782	108.591
Mical2	NM_001139508	0.0119069	0.099554	1.11922	1.11922	1764.06	1576.15	0.848757	0.986441	1.00857	1.00857	1764.06	1749.08
Ttc25	NM_001107049	0.0119326	0.0996815	0.640739	-1.5607	23.7351	37.0433	0.166225	0.788933	0.781267	-1.27997	23.7351	30.3803
Ankhd1	NM_001204053	0.0119447	0.0996815	0.931026	-1.07408	688.535	739.544	0.234997	0.840403	1.03459	1.03459	688.535	665.514
Avpi1	NM_134373	0.01195	0.0996815	1.11038	1.11038	244.046	219.786	0.640354	0.965237	0.980923	-1.01945	244.046	248.792
Abca7	NM_207598	0.0119522	0.0996815	1.14081	1.14081	515.512	451.881	0.109601	0.730776	0.919976	-1.08699	515.512	560.354
Dalrd3	NM_001014214	0.0119641	0.0996946	0.925376	-1.08064	282.47	305.249	0.795348	0.983448	1.00813	1.00813	282.47	280.192
Ttc7b	NM_001108719	0.0119687	0.0996946	1.06021	1.06021	1000.29	943.482	0.131601	0.756926	0.96572	-1.0355	1000.29	1035.8
Arhgap11a	NM_001168524	0.0120182	0.100044	0.856944	-1.16694	139.507	162.796	0.672173	0.96654	1.02667	1.02667	139.507	135.883
Nfyb	NM_031553	0.0120864	0.100548	0.91236	-1.09606	447.233	490.193	0.818992	0.983606	0.991628	-1.00844	447.233	451.008
Arl2	NM_031711	0.0121433	0.100927	1.0737	1.0737	379.511	353.463	0.741045	0.974106	1.00935	1.00935	379.511	375.995
L3mbtl2	NM_001033695	0.012147	0.100927	0.939509	-1.06439	681.396	725.268	0.013184	0.407957	0.940146	-1.06366	681.396	724.776
Gan	NM_001107434	0.0121831	0.101163	0.84075	-1.18941	106.302	126.437	0.118286	0.743112	1.11653	1.11653	106.302	95.2074
Cfap45	NM_001024882	0.0121939	0.101189	0.823165	-1.21482	60.5188	73.5197	0.00719613	0.336624	0.811741	-1.23192	60.5188	74.5544
Eno1	NM_012554	0.0122255	0.101388	1.06351	1.06351	5331.89	5013.48	0.740869	0.974106	0.991912	-1.00815	5331.89	5375.37
Iqgap1	NM_001108489	0.0122334	0.101391	0.907621	-1.10178	431.413	475.323	0.259988	0.852858	0.957224	-1.04469	431.413	450.692
Extl1	NM_001107985	0.0122425	0.101396	1.14386	1.14386	632.969	553.364	0.54503	0.950266	0.968153	-1.03289	632.969	653.79
Fgfr2	NM_001109893	0.0122492	0.101396	0.434402	-2.30202	1.26861	2.92035	0.00658916	0.325637	0.407013	-2.45692	1.26861	3.11687
Pde4a	NM_013101	0.0122853	0.101631	1.09614	1.09614	509.123	464.47	0.406086	0.908321	0.970183	-1.03073	509.123	524.77
Sun1	NM_001007147	0.0123266	0.101848	0.92393	-1.08233	380.912	412.273	0.33383	0.881768	0.969759	-1.03118	380.912	392.79
Bfar	NM_001013125	0.0123269	0.101848	1.0815	1.0815	547.914	506.623	0.282438	0.860978	1.03413	1.03413	547.914	529.829
Spag5	NM_001044224	0.0123832	0.102208	0.867494	-1.15275	91.084	104.997	0.960863	0.995458	1.00284	1.00284	91.084	90.8259
Myo1b	NM_053986	0.0123859	0.102208	0.907639	-1.10176	496.672	547.213	0.403947	0.906953	1.03308	1.03308	496.672	480.767
Ndufs7	NM_001008525	0.0124004	0.102265	1.07706	1.07706	513.746	476.991	0.685905	0.96654	0.988142	-1.012	513.746	519.911
Pou3f2	NM_172085	0.0124306	0.102403	0.87386	-1.14435	269.241	308.106	0.21847	0.831829	0.935579	-1.06886	269.241	287.78
Ccdc62	NM_001134766	0.0124325	0.102403	0.883905	-1.13134	109.657	124.06	0.173382	0.798296	0.934506	-1.07008	109.657	117.342
Klc2	NM_001372084	0.0125018	0.102909	1.06383	1.06383	3081.93	2897.03	0.603966	0.961289	0.98725	-1.01292	3081.93	3121.73
Grin1	NM_001270602	0.0125122	0.102932	1.20202	1.20202	816.665	679.409	0.875505	0.987823	0.988542	-1.01159	816.665	826.13
Slc25a23	NM_001106873	0.0125253	0.102975	1.07421	1.07421	1742.34	1621.98	0.0278191	0.519014	1.0651	1.0651	1742.34	1635.86
RGD1565611	NM_001110155	0.0125723	0.103272	0.657929	-1.51992	18.634	28.3222	0.113073	0.736494	0.765018	-1.30716	18.634	24.3576
Lrrc4b	NM_001271081	0.0125769	0.103272	1.06048	1.06048	5290.63	4988.91	0.78431	0.981297	1.00646	1.00646	5290.63	5256.68
Tuba8	NM_001024339	0.0125999	0.103397	1.1971	1.1971	187.192	156.371	0.995028	0.99873	0.999554	-1.00045	187.192	187.276
Mbnl2	NM_001111064	0.0126206	0.103503	1.06941	1.06941	1516.2	1417.79	0.837918	0.986176	1.00551	1.00551	1516.2	1507.89
Lpar2	NM_001109109	0.0126385	0.10356	0.688769	-1.45187	11.5245	16.732	0.944456	0.99373	1.01094	1.01094	11.5245	11.3997
LOC691995	NM_001103353	0.0126432	0.10356	1.0713	1.0713	2433.8	2271.81	0.944596	0.99373	0.998085	-1.00192	2433.8	2438.47
Polr3b	NM_001191878	0.0126719	0.103732	0.916713	-1.09085	279.314	304.691	0.655189	0.965376	1.01588	1.01588	279.314	274.949
Tut4	NM_001107953	0.0126835	0.103763	0.920137	-1.08679	379.306	412.228	0.565016	0.953456	0.98086	-1.01951	379.306	386.708
Lama4	NM_001309447	0.0126929	0.103776	0.907905	-1.10144	503.047	554.074	0.183862	0.805718	0.949672	-1.053	503.047	529.706
Abcb8	NM_001007796	0.012706	0.103819	1.09817	1.09817	410.265	373.589	0.652859	0.965237	1.01697	1.01697	410.265	403.419
Zswim8	NM_001271275	0.0127352	0.103994	0.944517	-1.05874	1768.97	1872.89	0.265078	0.853462	0.974749	-1.0259	1768.97	1814.8
Nppc	NM_053750	0.0127638	0.104164	1.15085	1.15085	149.365	129.787	0.896284	0.989103	1.00731	1.00731	149.365	148.282
Plxna3	NM_001107581	0.0127786	0.104172	0.930212	-1.07502	2352.53	2529.03	0.304477	0.870695	0.97058	-1.03031	2352.53	2423.84
Sec23a	NM_001105732	0.0127894	0.104172	1.05524	1.05524	1207.08	1143.9	0.0717645	0.655696	1.03963	1.03963	1207.08	1161.06
Atp6v1h	NM_001013929	0.0128244	0.104172	1.06686	1.06686	925.576	867.573	0.596491	0.960113	1.01383	1.01383	925.576	912.952
Tbxt	NM_001106209	0.0128297	0.104172	0.609428	-1.64088	7.0942	11.6407	0.00657056	0.325637	0.583082	-1.71502	7.0942	12.1667
Galnt17	NM_001025112	0.0128321	0.104172	1.13033	1.13033	745.749	659.763	0.109545	0.730776	1.0819	1.0819	745.749	689.294
Ppp1cc	NM_022498	0.0128355	0.104172	1.04676	1.04676	3609.78	3448.54	0.380345	0.897634	1.01623	1.01623	3609.78	3552.13
Zfp512b	NM_001107809	0.0128426	0.104172	0.953571	-1.04869	2434.19	2552.71	0.113363	0.736494	0.970172	-1.03074	2434.19	2509.03
Kif20b	NM_001107609	0.0128459	0.104172	0.823632	-1.21413	56.0056	67.9984	0.643449	0.965237	0.964008	-1.03734	56.0056	58.0966
Rps19bp1	NM_001130578	0.0128492	0.104172	0.782737	-1.27757	28.1586	35.9745	0.201377	0.825798	0.880284	-1.136	28.1586	31.988
Aven	NM_001107757	0.0128603	0.104172	1.15561	1.15561	78.0323	67.5249	0.645048	0.965237	1.02669	1.02669	78.0323	76.0034
Ascc2	NM_001109091	0.0128612	0.104172	0.918378	-1.08888	217.024	236.313	0.478588	0.932978	0.97582	-1.02478	217.024	222.402
Gdf1	NM_001044240	0.0128667	0.104172	1.07956	1.07956	960.817	890.011	0.204792	0.826255	1.03974	1.03974	960.817	924.089
Cers1	NM_001044230	0.0128667	0.104172	1.07956	1.07956	960.817	890.011	0.204792	0.826255	1.03974	1.03974	960.817	924.089
Sf1	NM_058210	0.012951	0.104767	0.89324	-1.11952	453.487	507.688	0.00640971	0.322768	0.883525	-1.13183	453.487	513.27
Mobp	NM_012720	0.012956	0.104767	1.9139	1.9139	229.299	119.807	0.275927	0.856248	0.752875	-1.32824	229.299	304.565
Gdi2	NM_017276	0.0129835	0.104926	1.04825	1.04825	3504.01	3342.73	0.0157995	0.439411	1.04685	1.04685	3504.01	3347.19
Alyref	NM_001109602	0.0130146	0.105112	0.923287	-1.08309	464.173	502.739	0.136653	0.757697	0.953162	-1.04914	464.173	486.982
Fgfr1op2	NM_201421	0.0130224	0.105112	1.08359	1.08359	831.984	767.807	0.794126	0.982654	1.00845	1.00845	831.984	825.014
Nampt	NM_177928	0.0130332	0.105136	1.06746	1.06746	668.527	626.28	0.0429969	0.582878	1.05463	1.05463	668.527	633.896
Abcb9	NM_022238	0.0130704	0.105195	1.08783	1.08783	820.507	754.263	0.528712	0.944024	0.978939	-1.02151	820.507	838.16
Arhgap9	NM_001012198	0.0130778	0.105195	0.729626	-1.37056	16.2636	22.2904	0.42556	0.9123	0.901538	-1.10922	16.2636	18.0399
Ttc7a	NM_001100756	0.0130781	0.105195	0.884762	-1.13025	187.2	211.582	0.0276127	0.519014	0.896869	-1.11499	187.2	208.726
Prrc2c	NR_111961	0.0130796	0.105195	0.938437	-1.0656	2758.78	2939.77	0.797395	0.983606	0.99344	-1.0066	2758.78	2777
Srrm4	NM_001346306	0.0130801	0.105195	0.91837	-1.08889	688.679	749.893	0.493484	0.934189	0.976709	-1.02385	688.679	705.102
Angel2	NM_001135119	0.0131265	0.105502	0.945591	-1.05754	548.128	579.667	0.309933	0.874095	0.977243	-1.02329	548.128	560.892
Ighmbp2	NM_031586	0.0131396	0.105502	1.08206	1.08206	427.494	395.073	0.317931	0.878502	1.03216	1.03216	427.494	414.174
Ccdc189	NM_001134694	0.0131421	0.105502	0.74208	-1.34756	21.4983	28.9704	0.0104869	0.377072	0.735037	-1.36048	21.4983	29.248
Ddx6	NM_001109292	0.0131529	0.105525	0.917974	-1.08936	657.261	715.99	0.481907	0.933537	1.0247	1.0247	657.261	641.418
Ei24	NM_001025660	0.0131905	0.105763	0.958941	-1.04282	1311.66	1367.82	0.821736	0.983606	0.99618	-1.00384	1311.66	1316.69
Lrrc43	NM_001170396	0.0132058	0.105822	0.813905	-1.22865	35.5114	43.6309	0.0182917	0.460856	0.821609	-1.21712	35.5114	43.2218
Lmo2	NM_001037358	0.0132285	0.105939	1.25864	1.25864	192.651	153.063	0.072056	0.656845	1.18148	1.18148	192.651	163.06
Cspg5	NM_019284	0.0132364	0.105939	0.924701	-1.08143	3483.49	3767.15	0.433378	0.915115	0.975533	-1.02508	3483.49	3570.86
Zpbp	NM_001025139	0.0132993	0.106379	0.702736	-1.42301	12.7738	18.1772	0.379347	0.897633	0.879499	-1.13701	12.7738	14.5239
Tnpo1	NM_001100692	0.0133639	0.106791	0.931216	-1.07386	1696.69	1822.02	0.326905	0.881108	1.02872	1.02872	1696.69	1649.32
Smndc1	NM_001025400	0.0133669	0.106791	0.408851	-2.44588	14.3703	35.1479	0.29037	0.865066	1.47702	1.47702	14.3703	9.7292
Ankfy1	NM_001107018	0.0133775	0.106811	0.949548	-1.05313	1719.84	1811.22	0.187918	0.809257	1.02806	1.02806	1719.84	1672.9
Tmtc4	NM_001134414	0.0134116	0.106985	0.894206	-1.11831	458.205	512.415	0.821751	0.983606	1.01029	1.01029	458.205	453.538
Serp1	NM_030835	0.0134154	0.106985	1.06192	1.06192	1999.34	1882.76	0.468312	0.927905	1.01776	1.01776	1999.34	1964.45
Nrxn3	NM_053817	0.0134637	0.107265	1.09295	1.09295	1222.82	1118.82	0.634553	0.965237	1.01722	1.01722	1222.82	1202.12
Mak	NM_013136	0.0134666	0.107265	0.58698	-1.70364	11.5103	19.6093	0.0793583	0.67647	0.683313	-1.46346	11.5103	16.8448
Actn3	NM_133424	0.0134797	0.107305	1.70273	1.70273	9.11784	5.35483	0.954819	0.994847	0.988609	-1.01152	9.11784	9.22289
LOC297756	NM_001013928	0.0134929	0.107311	0.909546	-1.09945	446.512	490.917	0.19977	0.825798	1.05086	1.05086	446.512	424.902
Med23	NM_001277054	0.0134966	0.107311	0.933636	-1.07108	585.913	627.561	0.997017	0.999104	1.0001	1.0001	585.913	585.852
Stam	NM_001109121	0.0135142	0.107387	1.04846	1.04846	1203.77	1148.13	0.00746586	0.339901	1.05266	1.05266	1203.77	1143.55
Fh	NM_017005	0.0135628	0.107643	1.0616	1.0616	854.589	805.004	0.580962	0.958337	1.01342	1.01342	854.589	843.275
Ndufs2	NM_001011907	0.0135633	0.107643	1.04238	1.04238	2272.16	2179.78	0.595346	0.960113	0.991131	-1.00895	2272.16	2292.5
Clpb	NM_022947	0.0135708	0.107643	1.08118	1.08118	470.932	435.572	0.096058	0.712426	1.05396	1.05396	470.932	446.822
Mei1	NM_001130555	0.0136008	0.107817	1.35551	1.35551	119.861	88.425	0.297434	0.866837	1.13645	1.13645	119.861	105.47
Tmem67	NM_001107916	0.0136736	0.10833	0.910184	-1.09868	365.708	401.796	0.0455336	0.589985	0.926404	-1.07944	365.708	394.761
Slc9a4	NM_173098	0.0137101	0.108554	1.17348	1.17348	262.228	223.462	0.139717	0.762988	1.10038	1.10038	262.228	238.307
Slc22a17	NM_177421	0.0137629	0.108907	1.06805	1.06805	13268.4	12423.1	0.306293	0.871854	0.973041	-1.02771	13268.4	13636
Fam110a	NM_001244768	0.0137982	0.109122	0.903188	-1.10719	219.279	242.783	0.569981	0.955241	0.976606	-1.02395	219.279	224.532
Pigy	NM_001024370	0.0138242	0.109129	1.10963	1.10963	310.738	280.039	0.561667	0.951913	1.0247	1.0247	310.738	303.247
Pomc	NM_139326	0.0138254	0.109129	0.673044	-1.48579	37.9919	56.4479	0.106018	0.730776	0.770323	-1.29816	37.9919	49.3195
Slc30a5	NM_001106404	0.0138304	0.109129	1.06247	1.06247	473.288	445.458	0.647866	0.965237	1.01125	1.01125	473.288	468.024
Sgsm2	NM_001107020	0.0138385	0.109129	1.056	1.056	1599.83	1515	0.059486	0.631131	1.04259	1.04259	1599.83	1534.48
Mmp17	NM_001105925	0.0138423	0.109129	1.07581	1.07581	1356.99	1261.37	0.943877	0.99373	0.997917	-1.00209	1356.99	1359.83
Plxnd1	NM_001107881	0.0138484	0.109129	0.913329	-1.0949	1080.47	1183.01	0.898381	0.989103	0.995297	-1.00473	1080.47	1085.58
Ahctf1	NM_001271270	0.0138703	0.109236	0.922062	-1.08453	638.056	691.988	0.706537	0.96847	1.01256	1.01256	638.056	630.143
Tdrd3	NM_001012043	0.0138912	0.109337	0.901323	-1.10948	220.178	244.283	0.394974	0.902511	0.96449	-1.03682	220.178	228.284
Mapkbp1	NM_001108589	0.0139075	0.1094	0.933648	-1.07107	648.781	694.888	0.915124	0.99193	1.003	1.003	648.781	646.843
Igfbp5	NM_012817	0.0139272	0.10949	0.850211	-1.17618	546.038	642.238	0.504538	0.93717	1.04516	1.04516	546.038	522.444
Shroom3	NM_001100889	0.0139907	0.109886	0.823236	-1.21472	126.699	153.904	0.603491	0.961289	0.959469	-1.04224	126.699	132.051
Myorg	NM_001108971	0.0139975	0.109886	1.12956	1.12956	249.992	221.318	0.000536819	0.0903351	1.18804	1.18804	249.992	210.423
Hapln4	NM_001108398	0.0140024	0.109886	1.24438	1.24438	1072.81	862.12	0.3718	0.896421	1.08265	1.08265	1072.81	990.906
Igf1r	NM_052807	0.0140247	0.109997	0.887895	-1.12626	203.906	229.651	0.832005	0.984717	1.01042	1.01042	203.906	201.803
Sdccag8	NM_177929	0.014034	0.110004	0.903727	-1.10653	193.616	214.242	0.381265	0.897634	0.964302	-1.03702	193.616	200.784
S1pr1	NM_017301	0.0140502	0.110067	1.06307	1.06307	1513.47	1423.68	0.033258	0.537223	1.05445	1.05445	1513.47	1435.32
Abhd4	NM_001108866	0.0141052	0.110336	1.0608	1.0608	1215.94	1146.25	0.168302	0.79184	1.03365	1.03365	1215.94	1176.35
Uhrf1	NM_001008882	0.0141087	0.110336	0.801826	-1.24715	57.0297	71.1249	0.121935	0.744544	0.869374	-1.15025	57.0297	65.5986
Me2	NM_001107376	0.0141094	0.110336	0.911134	-1.09753	377.51	414.33	0.970504	0.99699	1.00141	1.00141	377.51	376.978
Syt10	NM_031666	0.0141857	0.110867	0.704791	-1.41886	11.2162	15.9142	0.874142	0.987823	1.02401	1.02401	11.2162	10.9532
Plin2	NM_001007144	0.014196	0.110882	0.887789	-1.12639	251.326	283.092	0.799441	0.983606	0.987665	-1.01249	251.326	254.465
Flii	NM_001008279	0.0142412	0.111098	0.927402	-1.07828	1086.39	1171.43	0.0815601	0.677662	0.947804	-1.05507	1086.39	1146.21
Srp14	NM_001106497	0.014246	0.111098	1.06467	1.06467	843.679	792.432	0.434763	0.915115	0.980325	-1.02007	843.679	860.611
Sema6c	NM_017308	0.0142487	0.111098	0.917181	-1.0903	658.167	717.597	0.378629	0.897633	0.969344	-1.03163	658.167	678.982
Dhx8	NM_001047844	0.0142653	0.111162	0.934513	-1.07008	413.443	442.415	0.937938	0.993583	1.00217	1.00217	413.443	412.546
Gstm1	NM_017014	0.0142784	0.111199	0.917829	-1.08953	1025.45	1117.25	0.343123	0.886807	0.967316	-1.03379	1025.45	1060.09
Lrrc10b	NM_001107577	0.0142948	0.111262	1.23362	1.23362	300.99	243.989	0.328273	0.881108	1.08719	1.08719	300.99	276.851
Hspa4l	NM_001106428	0.0143085	0.111303	1.05499	1.05499	1105.02	1047.43	0.590267	0.95905	1.01181	1.01181	1105.02	1092.13
Tubb6	NM_001025675	0.0144267	0.112121	0.866944	-1.15348	183.045	211.138	0.321422	0.878556	0.943511	-1.05987	183.045	194.004
Miat	NR_111959	0.0144371	0.112121	0.93652	-1.06778	17831.4	19040.1	2.97843e-06	0.00282823	0.88227	-1.13344	17831.4	20210.8
Tns2	NM_001108114	0.014442	0.112121	0.896785	-1.11509	283.057	315.636	0.0943214	0.70603	0.928026	-1.07756	283.057	305.01
Sema3d	NM_001104633	0.0144474	0.112121	0.877407	-1.13972	126.921	144.655	0.321033	0.878556	0.947936	-1.05492	126.921	133.892
Mylk	NM_001105874	0.0145733	0.113032	0.886669	-1.12782	454.28	512.345	0.898472	0.989103	1.00633	1.00633	454.28	451.423
Ilf3	NM_053412	0.0146066	0.11321	0.944824	-1.0584	1096.4	1160.43	0.956762	0.994847	1.00127	1.00127	1096.4	1095.01
Aif1	NM_017196	0.0146132	0.11321	1.13589	1.13589	182.731	160.871	0.897122	0.989103	0.993341	-1.0067	182.731	183.956
Znhit2	NM_001107574	0.0146335	0.113244	1.09331	1.09331	316.108	289.129	0.649962	0.965237	1.01662	1.01662	316.108	310.939
Mycn	NM_001013096	0.014643	0.113244	0.912949	-1.09535	563.938	617.71	0.485708	0.934109	0.974246	-1.02644	563.938	578.846
Smad7	NM_030858	0.0146432	0.113244	1.0868	1.0868	329.959	303.606	0.652209	0.965237	1.0154	1.0154	329.959	324.956
Cacng8	NM_080696	0.0147422	0.113942	1.10843	1.10843	1885.17	1700.76	0.798158	0.983606	0.989276	-1.01084	1885.17	1905.61
Dcaf17	NM_001177688	0.0147506	0.113942	0.831206	-1.20307	69.7847	83.956	0.554096	0.951406	1.0468	1.0468	69.7847	66.6645
Rb1	NM_017045	0.014777	0.11408	0.938444	-1.06559	859.987	916.396	0.94625	0.994108	1.00177	1.00177	859.987	858.471
Fgfr4	NM_001109904	0.0148245	0.114315	1.46889	1.46889	14.6788	9.99314	0.00497464	0.300604	1.56509	1.56509	14.6788	9.3789
Actn4	NM_031675	0.0148273	0.114315	0.957522	-1.04436	2582.72	2697.3	0.0059158	0.317064	0.952144	-1.05026	2582.72	2712.54
Jam2	NM_001034004	0.0148333	0.114315	1.06172	1.06172	771.179	726.351	0.0440124	0.586202	1.05074	1.05074	771.179	733.938
Sh3gl2	NM_053935	0.0149318	0.115008	1.07062	1.07062	1750.35	1634.9	0.632097	0.965237	0.986693	-1.01349	1750.35	1773.96
Ufc1	NM_001003709	0.0149474	0.115031	1.06414	1.06414	849.315	798.124	0.200062	0.825798	1.03323	1.03323	849.315	822.004
Msrb2	NM_001031660	0.0149521	0.115031	1.13337	1.13337	113.045	99.7422	0.879235	0.987823	1.00774	1.00774	113.045	112.177
Cdc42se2	NM_001126089	0.0149613	0.115035	1.07552	1.07552	3099.69	2882.03	0.113797	0.737037	1.04844	1.04844	3099.69	2956.47
Zmynd11	NM_203366	0.0149764	0.115084	0.896229	-1.11579	690.557	770.515	0.410332	0.910524	0.963536	-1.03784	690.557	716.691
Entpd6	NM_053498	0.0150581	0.115645	1.06546	1.06546	1072.04	1006.17	0.842739	0.986441	1.00517	1.00517	1072.04	1066.52
Leo1	NM_001005548	0.0150892	0.115817	0.93228	-1.07264	465.536	499.352	0.349514	0.888608	0.973248	-1.02749	465.536	478.332
Smad2	NM_019191	0.0151247	0.116023	0.603763	-1.65628	38.7876	64.2431	0.940079	0.99373	0.984382	-1.01587	38.7876	39.403
Rgs5	NM_019341	0.0151584	0.116215	1.16438	1.16438	148.061	127.159	0.0398768	0.567494	1.13729	1.13729	148.061	130.188
Cnnm2	NM_001011942	0.0151924	0.116408	1.10873	1.10873	344.769	310.958	0.834185	0.985028	1.00889	1.00889	344.769	341.73
Pcdhga12	NM_001037337	0.0152029	0.116421	1.10946	1.10946	660.723	595.536	0.477424	0.932978	1.0308	1.0308	660.723	640.98
Hnrnpm	NM_001109911	0.0152292	0.116556	0.915074	-1.09281	1066.06	1165	0.495391	0.934189	0.975335	-1.02529	1066.06	1093.02
Tmem255a	NM_182822	0.0152389	0.11656	1.12378	1.12378	139.452	124.091	0.727743	0.972392	0.983638	-1.01663	139.452	141.771
Taf9	NM_184048	0.0152474	0.11656	1.06002	1.06002	1112.06	1049.1	0.419054	0.911157	1.01957	1.01957	1112.06	1090.72
Nsd3	NM_001106090	0.0152582	0.116576	0.918658	-1.08854	630.256	686.062	0.572887	0.956061	1.02001	1.02001	630.256	617.89
Oaf	NM_001014090	0.0152736	0.116627	1.08193	1.08193	576.43	532.779	0.0178258	0.45924	1.07998	1.07998	576.43	533.741
Msn	NM_030863	0.0153215	0.116925	0.906258	-1.10344	237.038	261.556	0.526093	0.944024	0.974417	-1.02625	237.038	243.261
Mdh2	NM_031151	0.0153607	0.117157	1.04742	1.04742	3277.35	3128.98	0.226168	0.83468	0.977174	-1.02336	3277.35	3353.9
Nr2c1	NM_145780	0.0153879	0.117239	0.886931	-1.12748	156.561	176.52	0.863153	0.987663	0.991413	-1.00866	156.561	157.917
Trpm3	NM_001354180	0.015389	0.117239	0.752873	-1.32824	234.297	311.203	0.107644	0.730776	0.82808	-1.20761	234.297	282.94
Slc7a15	NM_001106714	0.0154028	0.117277	1.5978	1.5978	11.4044	7.13758	0.305397	0.871033	1.21159	1.21159	11.4044	9.41282
Hace1	NM_001108539	0.0154262	0.117327	1.07381	1.07381	607.95	566.161	0.318838	0.878502	1.02967	1.02967	607.95	590.432
Gdap1l1	NM_001107798	0.0154271	0.117327	1.05351	1.05351	870.492	826.279	0.684384	0.96654	0.991332	-1.00874	870.492	878.103
Crabp1	NM_001105716	0.0154476	0.117384	0.860248	-1.16245	310.931	361.443	0.157654	0.776295	0.915764	-1.09198	310.931	339.532
Rhno1	NR_027366	0.0154522	0.117384	0.769331	-1.29983	65.174	84.7151	0.973203	0.99699	1.00369	1.00369	65.174	64.9347
Hspb1	NM_031970	0.015465	0.117414	0.724803	-1.37969	35.0092	48.3017	0.0725943	0.660454	0.786944	-1.27074	35.0092	44.4875
Htr2a	NM_017254	0.0154835	0.117487	1.23952	1.23952	37.8347	30.5236	0.0211507	0.46863	1.22682	1.22682	37.8347	30.8395
Pde1a	NM_030871	0.0155033	0.11757	1.10891	1.10891	636.79	574.25	0.0710221	0.65115	1.08011	1.08011	636.79	589.562
Zbtb6	NM_001108953	0.0155161	0.1176	0.912022	-1.09646	358.242	392.8	0.435611	0.915414	1.03038	1.03038	358.242	347.681
Ace2	NM_001012006	0.0155393	0.117709	1.32708	1.32708	32.7421	24.6724	0.217134	0.831829	1.15309	1.15309	32.7421	28.3951
Dhx37	NM_001105926	0.0155655	0.117776	0.92096	-1.08582	337.682	366.663	0.581264	0.958337	0.981286	-1.01907	337.682	344.122
Taf1d	NM_001014207	0.0155658	0.117776	0.841785	-1.18795	107.435	127.628	0.169002	0.793096	0.906293	-1.1034	107.435	118.544
Coro6	NM_139115	0.0156111	0.118051	1.2479	1.2479	60.4412	48.4343	0.546726	0.95032	0.947381	-1.05554	60.4412	63.7982
Ap5s1	NM_001134618	0.0156498	0.118263	0.820955	-1.21809	30.4648	37.109	0.0786881	0.67493	0.865172	-1.15584	30.4648	35.2124
Mpzl1	NM_001007728	0.0156585	0.118263	0.948181	-1.05465	1371.77	1446.74	0.109535	0.730776	0.965334	-1.03591	1371.77	1421.03
Sp1	NM_012655	0.0156688	0.118263	0.927793	-1.07783	513.182	553.122	0.292674	0.866103	0.967782	-1.03329	513.182	530.267
Slc44a1	NM_001033852	0.0156753	0.118263	0.926302	-1.07956	629.319	679.389	0.421973	0.911331	0.974801	-1.02585	629.319	645.588
Arhgap10	NM_001109501	0.0156837	0.118263	1.12805	1.12805	133.11	118	0.0611575	0.632631	1.09764	1.09764	133.11	121.269
RGD1311345	NM_001173436	0.015726	0.118515	0.918181	-1.08911	291.88	317.89	0.522758	0.942708	0.97752	-1.023	291.88	298.593
Ggnbp2	NM_001004273	0.0157834	0.118852	0.95076	-1.05179	1034.21	1087.77	0.227501	0.83593	0.975009	-1.02563	1034.21	1060.72
LOC100365921	NM_001271975	0.0157893	0.118852	1.12268	1.12268	154.515	137.63	0.701967	0.96847	1.01834	1.01834	154.515	151.733
Psme1	NM_017264	0.0158039	0.118852	0.90545	-1.10442	250.199	276.326	0.365131	0.894766	0.963216	-1.03819	250.199	259.754
Zfhx4	NM_001191702	0.0158063	0.118852	0.879875	-1.13653	145.233	165.061	0.16371	0.783578	0.928471	-1.07704	145.233	156.422
LOC689574	NM_001195504	0.0158255	0.118928	1.09735	1.09735	344.436	313.879	0.979003	0.997138	1.00101	1.00101	344.436	344.089
Neto1	NM_001107371	0.0158413	0.11898	1.08674	1.08674	2164.24	1991.5	0.265588	0.853462	1.03911	1.03911	2164.24	2082.78
Exoc2	NM_134414	0.0158771	0.119181	0.955706	-1.04635	1334.51	1396.36	0.195102	0.817376	0.975904	-1.02469	1334.51	1367.46
Josd1	NM_001025009	0.0159536	0.119688	1.05068	1.05068	988.004	940.343	0.623286	0.964671	1.0101	1.0101	988.004	978.124
Pfdn5	NM_001106794	0.0159708	0.119727	0.943316	-1.06009	646.411	685.254	0.0187925	0.46124	0.944638	-1.05861	646.411	684.295
Zfp653	NM_001106807	0.0159768	0.119727	0.908252	-1.10102	170.92	188.186	0.0249128	0.501805	0.914169	-1.09389	170.92	186.967
Rps27l	NM_001276477	0.015986	0.119728	0.880651	-1.13552	124.682	141.58	0.215674	0.831547	0.936374	-1.06795	124.682	133.154
Wbp1l	NM_001127484	0.0160173	0.119895	1.0652	1.0652	1017.98	955.674	0.358174	0.891145	0.976289	-1.02429	1017.98	1042.7
Hs3st5	NM_001106392	0.016056	0.120049	0.763188	-1.31029	63.0477	82.6109	0.0313606	0.530417	0.78512	-1.27369	63.0477	80.3032
Pigs	NM_001006602	0.0160586	0.120049	1.0645	1.0645	859.752	807.655	0.21258	0.829461	1.03285	1.03285	859.752	832.411
Dazap2	NM_001013107	0.0160649	0.120049	1.05313	1.05313	1464.24	1390.37	0.400645	0.904477	0.982148	-1.01818	1464.24	1490.85
Mrpl35	NM_001106596	0.0160975	0.120158	1.07991	1.07991	341.046	315.81	0.470421	0.927997	1.02321	1.02321	341.046	333.311
Cacng7	NM_080695	0.0160976	0.120158	1.08233	1.08233	398.799	368.465	0.359498	0.892135	1.03047	1.03047	398.799	387.007
Gpsm1	NM_144745	0.0161187	0.120189	0.927462	-1.07821	1486.33	1602.57	0.435623	0.915414	1.02476	1.02476	1486.33	1450.41
Acadl	NM_012819	0.0161199	0.120189	1.12317	1.12317	296.287	263.797	0.62897	0.965237	1.02349	1.02349	296.287	289.489
Fhad1	NM_001044268	0.0161302	0.120199	0.648457	-1.54212	28.2186	43.5165	0.108312	0.730776	0.748041	-1.33682	28.2186	37.7233
Spsb1	NM_001107994	0.0161493	0.120274	0.885179	-1.12971	113.302	127.999	0.680669	0.96654	0.979095	-1.02135	113.302	115.721
Rasd1	NM_001270954	0.016188	0.120441	1.20303	1.20303	210.585	175.046	0.59469	0.960113	1.04156	1.04156	210.585	202.182
Itfg1	NM_133557	0.0161899	0.120441	1.03881	1.03881	3588.6	3454.52	0.154968	0.77538	1.02277	1.02277	3588.6	3508.7
Clec1a	NM_001109253	0.0162201	0.120599	0.866596	-1.15394	83.4995	96.3535	0.868082	0.987663	1.01012	1.01012	83.4995	82.6627
Cops7a	NM_001164091	0.0162545	0.120787	1.075	1.075	937.97	872.531	0.519546	0.942142	0.980874	-1.0195	937.97	956.26
Cdk14	NM_001108617	0.0162976	0.121006	1.06433	1.06433	2261.71	2125.01	0.515631	0.941708	1.017	1.017	2261.71	2223.91
Tcta	NM_001014005	0.0163052	0.121006	1.08588	1.08588	554.869	510.988	0.449839	0.922459	0.974556	-1.02611	554.869	569.356
Prima1	NM_001108721	0.0163188	0.121006	0.809799	-1.23487	42.941	53.0267	0.0118375	0.394407	0.801664	-1.24741	42.941	53.5648
Hs6st2	NM_001191726	0.0163288	0.121006	0.869852	-1.14962	419.332	482.073	0.178235	0.80237	0.924701	-1.08143	419.332	453.479
R3hdml	NM_001108962	0.0163357	0.121006	1.57363	1.57363	12.6035	8.00918	0.759018	0.977385	1.05711	1.05711	12.6035	11.9226
Cdk19	NM_001107634	0.0163468	0.121006	0.939935	-1.0639	1421.88	1512.75	0.735274	0.973776	1.00879	1.00879	1421.88	1409.5
Podxl2	NM_001106607	0.0163577	0.121006	0.91305	-1.09523	2961.12	3243.1	0.983778	0.997415	1.00077	1.00077	2961.12	2958.83
Coro1a	NM_130411	0.0163584	0.121006	1.05716	1.05716	1565.08	1480.46	0.885598	0.988854	1.00333	1.00333	1565.08	1559.89
Doc2g	NM_001011937	0.0163714	0.121006	0.673552	-1.48467	10.8447	16.1008	0.023756	0.487365	0.688546	-1.45234	10.8447	15.7502
Lemd2	NM_001039032	0.0163751	0.121006	0.927871	-1.07774	532	573.356	0.0428935	0.582458	0.93873	-1.06527	532	566.723
Pex7	NM_001034147	0.0163844	0.121008	1.1285	1.1285	104.557	92.6509	0.383284	0.898279	0.957964	-1.04388	104.557	109.145
Ccdc146	NM_001025044	0.0164202	0.121205	0.726419	-1.37662	30.9986	42.6732	0.124986	0.748116	0.814145	-1.22828	30.9986	38.075
Trim17	NM_022798	0.0164457	0.121326	0.69708	-1.43456	10.338	14.8304	0.143164	0.764353	0.799413	-1.25092	10.338	12.9319
Pcm1	NM_031076	0.0165117	0.121682	0.940037	-1.06379	1884.79	2005.02	0.494098	0.934189	1.01784	1.01784	1884.79	1851.76
Zfp24	NM_182955	0.0165122	0.121682	0.911374	-1.09724	196.827	215.967	0.0885428	0.691641	0.935955	-1.06843	196.827	210.295
Gga2	NM_001100519	0.0165319	0.121759	0.923907	-1.08236	468.896	507.514	0.985413	0.997488	1.00061	1.00061	468.896	468.612
Cherp	NM_001106064	0.0166185	0.122329	0.948156	-1.05468	1074.57	1133.33	0.00501689	0.30074	0.939537	-1.06435	1074.57	1143.72
Blnk	NM_001025767	0.0166552	0.122531	1.19954	1.19954	63.5862	53.009	0.536839	0.94672	1.04736	1.04736	63.5862	60.7108
Nusap1	NM_001107762	0.0167058	0.122784	0.826208	-1.21035	74.1318	89.7254	0.36064	0.892742	1.07718	1.07718	74.1318	68.8204
Gdpd5	NM_001109152	0.016708	0.122784	0.917109	-1.09038	562.898	613.775	0.453164	0.923698	0.973159	-1.02758	562.898	578.424
Agbl5	NM_001126372	0.0167384	0.122939	0.885251	-1.12962	148.555	167.811	0.235606	0.840891	0.94103	-1.06267	148.555	157.864
Epha5	NM_024367	0.0167719	0.123117	1.09189	1.09189	1444.4	1322.85	0.84887	0.986441	1.00702	1.00702	1444.4	1434.34
Sephs1	NM_001104630	0.0167929	0.123203	0.95018	-1.05243	852.09	896.767	0.0772995	0.671429	1.03883	1.03883	852.09	820.244
Gp5	NM_012795	0.0168086	0.12325	1.38497	1.38497	16.8415	12.1601	0.985131	0.997488	0.997576	-1.00243	16.8415	16.8824
RGD1311251	NM_001024265	0.0168224	0.123284	0.610878	-1.63699	5.72926	9.37873	0.0083635	0.35636	0.581726	-1.71902	5.72926	9.84872
Grik1	NM_001111114	0.0168503	0.123379	1.34436	1.34436	118.899	88.4426	0.316769	0.877835	1.1314	1.1314	118.899	105.089
Mitf	NM_001191089	0.0168587	0.123379	0.714692	-1.3992	68.8053	96.2727	0.0179981	0.460856	0.717066	-1.39457	68.8053	95.9539
Trib2	NM_001108015	0.0168632	0.123379	0.91367	-1.09449	1544.37	1690.29	0.0252751	0.503744	0.918934	-1.08822	1544.37	1680.61
Htr5b	NM_024395	0.0168773	0.123414	1.11943	1.11943	224.74	200.762	0.699585	0.967908	0.982109	-1.01822	224.74	228.834
Pprc1	NM_001106363	0.0168951	0.123442	0.933051	-1.07175	506.862	543.231	0.583187	0.958876	0.984131	-1.01612	506.862	515.035
Strn3	NM_001029897	0.0169162	0.123442	0.938256	-1.06581	1004.71	1070.83	0.970061	0.996928	1.00101	1.00101	1004.71	1003.7
Pgm1	NM_017033	0.0169182	0.123442	1.05165	1.05165	972.203	924.452	0.163124	0.783162	1.02981	1.02981	972.203	944.059
Mrps2	NM_001108576	0.0169182	0.123442	1.05679	1.05679	1016.77	962.138	0.92137	0.992276	1.00228	1.00228	1016.77	1014.46
Nat10	NM_001107756	0.016941	0.123452	0.914031	-1.09406	259.338	283.73	0.838159	0.986176	1.00779	1.00779	259.338	257.332
Dpysl3	NM_012934	0.0169598	0.123452	0.911501	-1.09709	4311.28	4729.87	0.285297	0.862653	1.04237	1.04237	4311.28	4136.03
Elf2	NM_001033909	0.0169691	0.123452	0.872933	-1.14556	189.841	217.475	0.930318	0.993583	0.994997	-1.00503	189.841	190.796
Cxadrl1	NM_199406.1	0.0169719	0.123452	1.88378	1.88378	4.03206	2.1404	0.0978266	0.714776	1.52117	1.52117	4.03206	2.65062
Cxadrl1	NM_199406	0.0169719	0.123452	1.88378	1.88378	4.03206	2.1404	0.0978266	0.714776	1.52117	1.52117	4.03206	2.65062
Sumf1	NM_001108639	0.0169754	0.123452	1.095	1.095	324.371	296.229	0.763452	0.978448	0.988708	-1.01142	324.371	328.076
Rap1gds1	NM_001107728	0.0170136	0.123663	1.07274	1.07274	3998.99	3727.81	0.127594	0.752084	0.956205	-1.0458	3998.99	4182.15
Ehmt1	NM_001108572	0.0170459	0.123701	0.940648	-1.0631	935.801	994.848	0.0498562	0.602712	1.05195	1.05195	935.801	889.585
Syn2	NM_001034020	0.0170524	0.123701	1.11797	1.11797	841.886	753.051	0.986685	0.997594	0.999222	-1.00078	841.886	842.542
Tp53	NM_030989	0.017055	0.123701	0.921435	-1.08526	397.949	431.879	0.269908	0.853462	0.962728	-1.03871	397.949	413.355
Nars1	NM_001025635	0.017056	0.123701	1.03982	1.03982	2585.66	2486.63	0.939737	0.99373	0.998765	-1.00124	2585.66	2588.85
B3gnt2	NM_001107240	0.0170819	0.12382	1.09077	1.09077	286.771	262.906	0.632545	0.965237	0.982891	-1.01741	286.771	291.762
Heph	NM_133304	0.0171178	0.12398	0.778489	-1.28454	42.6867	54.8328	0.581518	0.958357	0.943048	-1.06039	42.6867	45.2647
Trim2	NM_001108552	0.0171225	0.12398	1.06448	1.06448	7031.16	6605.23	0.116056	0.741385	1.04205	1.04205	7031.16	6747.44
Cep83os	NR_132625	0.0171563	0.124157	0.884997	-1.12995	91.0033	102.829	0.288828	0.864381	0.946547	-1.05647	91.0033	96.1423
C1qtnf6	NM_001034932	0.0171753	0.124227	1.19235	1.19235	144.179	120.921	0.129658	0.753087	1.11801	1.11801	144.179	128.961
B3gat2	NM_022609	0.0171994	0.124333	1.10504	1.10504	519.219	469.866	0.326578	0.881108	1.04189	1.04189	519.219	498.342
Slc11a2	NM_013173	0.0172472	0.124611	1.06231	1.06231	797.734	750.941	0.467519	0.927905	1.01857	1.01857	797.734	783.192
Snx3	NM_001044283	0.0172749	0.124743	1.04503	1.04503	2921.88	2795.97	0.58108	0.958337	0.98986	-1.01024	2921.88	2951.81
Loxl1	NM_001012125	0.0173743	0.125362	1.10671	1.10671	609.671	550.886	0.0133438	0.407957	1.11129	1.11129	609.671	548.616
Macrod1	NM_139337	0.0173794	0.125362	0.788391	-1.26841	33.4273	42.3994	0.0392742	0.565055	0.813226	-1.22967	33.4273	41.1046
Stx1b	NM_012700	0.0174007	0.125405	1.07326	1.07326	2388.37	2225.34	0.724551	0.971798	1.01052	1.01052	2388.37	2363.5
Ripk4	NM_001107103	0.0174042	0.125405	0.690727	-1.44775	18.6239	26.9627	0.0295525	0.524276	0.712257	-1.40399	18.6239	26.1477
Mmgt1	NM_001106970	0.0174137	0.125405	1.06146	1.06146	1093.54	1030.22	0.219481	0.831829	1.03125	1.03125	1093.54	1060.4
Hivep1	NM_001105751	0.0174426	0.125546	0.865011	-1.15605	615.817	711.918	0.325191	0.881108	0.941677	-1.06194	615.817	653.958
Ehd3	NM_138890	0.0174776	0.125729	1.07623	1.07623	1588.27	1475.78	0.337833	0.883313	1.03004	1.03004	1588.27	1541.95
Tmlhe	NM_133387	0.0175006	0.125827	1.19142	1.19142	74.4539	62.4916	0.0509684	0.604339	1.15434	1.15434	74.4539	64.499
Tmem30a	NM_001004248	0.017511	0.125833	1.08352	1.08352	1257.99	1161.02	0.941702	0.99373	1.00247	1.00247	1257.99	1254.89
Emc9	NM_001008296	0.0175213	0.125839	0.898581	-1.11287	149.826	166.737	0.047809	0.596432	0.914536	-1.09345	149.826	163.828
Zbtb40	NM_001191871	0.0176206	0.126463	0.829127	-1.20609	96.5973	116.505	0.686435	0.96654	0.968363	-1.03267	96.5973	99.7531
Paqr8	NM_001014099	0.0176271	0.126463	1.11242	1.11242	410.782	369.268	9.79556e-06	0.00566183	1.2208	1.2208	410.782	336.486
Bsn	NM_019146	0.0176373	0.126467	1.07549	1.07549	6987.57	6497.08	0.0700688	0.647321	1.05712	1.05712	6987.57	6609.98
Akap6	NM_022618	0.017652	0.126505	1.08867	1.08867	2919.4	2681.62	0.063677	0.632631	1.06864	1.06864	2919.4	2731.88
Sfxn2	NM_001013072	0.0176619	0.126507	0.798767	-1.25193	46.3407	58.0153	0.292638	0.866103	0.904277	-1.10586	46.3407	51.2461
Dnali1	NM_001031647	0.0176741	0.126526	0.745297	-1.34175	57.3875	76.9994	0.0904015	0.695887	0.810235	-1.23421	57.3875	70.8281
T2	NM_001161835	0.0177105	0.126703	0.658104	-1.51952	10.2623	15.5937	0.00151715	0.176921	0.574331	-1.74116	10.2623	17.8682
Man2b1	NM_199404	0.0177178	0.126703	0.919189	-1.08792	555.901	604.773	0.0270619	0.516156	0.924409	-1.08177	555.901	601.358
Ube2ql1	NM_001145163	0.0177484	0.126789	1.06801	1.06801	3211.34	3006.84	0.97402	0.99699	1.0009	1.0009	3211.34	3208.44
Tek	NM_001105737	0.0177532	0.126789	1.11353	1.11353	239.893	215.434	0.260015	0.852858	0.950736	-1.05182	239.893	252.324
Atp13a2	NM_001173432	0.0177665	0.126789	1.0625	1.0625	3869.22	3641.63	0.24963	0.849177	1.02987	1.02987	3869.22	3757
Map3k9	NM_001100872	0.0177681	0.126789	0.911266	-1.09737	695.137	762.825	0.523563	0.943006	0.975247	-1.02538	695.137	712.78
Ubald1	NM_001007668	0.0177985	0.126871	1.0892	1.0892	468.099	429.763	0.383117	0.898279	0.969243	-1.03173	468.099	482.953
Nudt19	NM_001004258	0.0177986	0.126871	1.08826	1.08826	256.436	235.639	0.835316	0.985682	0.992678	-1.00738	256.436	258.327
Cpt1b	NM_013200	0.017809	0.126874	0.840178	-1.19022	63.2173	75.2428	0.451807	0.922803	0.94559	-1.05754	63.2173	66.8549
Smc5	NM_001106357	0.0178181	0.126874	0.935722	-1.06869	662.861	708.395	0.58591	0.958876	1.01549	1.01549	662.861	652.753
Tbc1d2b	NM_001108175	0.0179073	0.127349	0.933189	-1.07159	486.244	521.056	0.819935	0.983606	0.993335	-1.00671	486.244	489.507
Lrrfip2	NM_001024761	0.0179097	0.127349	0.898572	-1.11288	151.394	168.483	0.12758	0.752084	0.933168	-1.07162	151.394	162.237
Rfxap	NM_001044263.1	0.0179232	0.127349	0.925195	-1.08085	438.632	474.097	0.664027	0.966256	0.985762	-1.01444	438.632	444.968
Rfxap	NM_001044263	0.0179232	0.127349	0.925195	-1.08085	438.632	474.097	0.664027	0.966256	0.985762	-1.01444	438.632	444.968
Sirpa	NM_013016	0.0179843	0.127715	1.06876	1.06876	4002.19	3744.69	0.690795	0.967028	0.988891	-1.01123	4002.19	4047.15
Capn1	NM_019152	0.0179989	0.127751	0.860331	-1.16234	100.722	117.074	0.0375315	0.555102	0.875871	-1.14172	100.722	114.996
Dipk1a	NM_001170456	0.0180243	0.127863	1.06291	1.06291	933.431	878.182	0.608472	0.961289	0.986923	-1.01325	933.431	945.8
Syt13	NM_030839	0.0180561	0.12802	1.07096	1.07096	689.163	643.499	0.276818	0.856856	1.03197	1.03197	689.163	667.811
Cox6a2	NM_012812	0.0181103	0.12833	1.59791	1.59791	9.19251	5.75284	0.2094	0.828461	0.79565	-1.25683	9.19251	11.5535
Myl12b	NM_017343	0.0181191	0.12833	1.04394	1.04394	3278.48	3140.49	0.295263	0.866837	0.981168	-1.01919	3278.48	3341.41
Dus3l	NM_001034923	0.0181322	0.128354	0.917528	-1.08989	305.792	333.278	0.0646246	0.632631	0.934765	-1.06979	305.792	327.132
Ypel3	NM_001135698	0.0181531	0.128434	1.06087	1.06087	1322.82	1246.92	0.576283	0.95728	0.986161	-1.01403	1322.82	1341.38
Lias	NM_001012037	0.0181774	0.128537	1.11077	1.11077	195.821	176.293	0.601781	0.961289	0.97732	-1.02321	195.821	200.366
S1pr2	NM_017192	0.018229	0.128834	0.864139	-1.15722	77.8366	90.0742	0.346452	0.887894	0.942864	-1.0606	77.8366	82.5533
Mocs2	NM_001007633	0.0182578	0.128969	0.538128	-1.85829	14.0306	26.0729	0.142405	0.764353	0.678972	-1.47282	14.0306	20.6644
Suclg2	NM_001100750	0.018278	0.129018	1.07945	1.07945	589.98	546.556	0.719183	0.971332	1.01168	1.01168	589.98	583.171
Cdkn1c	NM_001033757	0.0182842	0.129018	0.753417	-1.32729	95.3514	126.559	0.0461241	0.593586	0.787001	-1.27065	95.3514	121.158
Tgfb3	NM_013174	0.0183408	0.129349	1.15182	1.15182	100.058	86.8698	0.158463	0.777119	1.08768	1.08768	100.058	91.9921
Mstn	NM_019151	0.0184414	0.129837	1.33445	1.33445	20.1894	15.1294	0.247912	0.849177	1.14855	1.14855	20.1894	17.5782
Rcor1	NM_001305463	0.018442	0.129837	0.942285	-1.06125	535.91	568.734	0.906813	0.991054	0.997032	-1.00298	535.91	537.505
Septin8	NM_001107002	0.0184446	0.129837	1.05522	1.05522	1756.06	1664.16	0.457125	0.924702	0.983225	-1.01706	1756.06	1786.02
Clcn4	NM_022198	0.0184491	0.129837	1.07471	1.07471	2143.04	1994.05	0.350011	0.888616	1.02897	1.02897	2143.04	2082.7
Atp11a	NM_001107324	0.0184589	0.129837	0.903605	-1.10668	981.396	1086.09	0.0167208	0.446912	0.902176	-1.10843	981.396	1087.81
Elavl3	NM_172324	0.018472	0.129861	0.940912	-1.0628	1347.29	1431.89	0.759761	0.97743	1.00796	1.00796	1347.29	1336.65
Clptm1	NM_001106232	0.0185425	0.130287	1.0412	1.0412	2748.7	2639.94	0.818308	0.983606	1.00394	1.00394	2748.7	2737.91
Polm	NM_001011912	0.0186047	0.130568	0.868939	-1.15083	67.3616	77.5217	0.258344	0.851997	0.93407	-1.07058	67.3616	72.1163
Faahl	NM_024132.1	0.0186119	0.130568	1.06379	1.06379	348.192	327.312	0.790107	0.98169	0.993094	-1.00695	348.192	350.614
Faah	NM_001369126	0.0186119	0.130568	1.06379	1.06379	348.192	327.312	0.790107	0.98169	0.993094	-1.00695	348.192	350.614
Aplp2	NM_012906	0.0186293	0.130615	1.04624	1.04624	6125.87	5855.15	0.215094	0.831239	0.97649	-1.02408	6125.87	6273.36
Lnpk	NM_001077429	0.0186382	0.130615	0.912177	-1.09628	203.991	223.631	0.823226	0.983606	0.991223	-1.00885	203.991	205.797
Pnlip	NM_013161	0.0186725	0.130734	0.765011	-1.30717	81.5509	106.601	0.0493885	0.602029	0.799216	-1.25123	81.5509	102.039
Dtymk	NM_001106925	0.0186898	0.130734	0.929202	-1.07619	295.685	318.214	0.721612	0.971798	0.988844	-1.01128	295.685	299.021
Akap8l	NM_001013946	0.0186906	0.130734	0.918146	-1.08915	915.311	996.913	0.000704453	0.107644	0.884322	-1.13081	915.311	1035.04
Csrnp1	NM_001108786	0.0186978	0.130734	1.13687	1.13687	97.4285	85.699	0.784811	0.981297	1.0148	1.0148	97.4285	96.008
Adgrl3	NM_130822	0.0187044	0.130734	0.936898	-1.06735	969.07	1034.34	0.290524	0.865066	0.971068	-1.02979	969.07	997.943
Serpinb6b	NM_001012214	0.0187438	0.130941	1.24235	1.24235	28.6733	23.0799	0.983631	0.997415	1.00183	1.00183	28.6733	28.6209
Prss35	NM_001008560	0.0187678	0.131039	1.20842	1.20842	146.471	121.208	0.563445	0.95214	1.04736	1.04736	146.471	139.848
LOC100909675	NR_110709	0.0188136	0.13129	0.807115	-1.23898	39.9019	49.4377	0.828662	0.983606	0.980079	-1.02033	39.9019	40.713
Zmynd10	NM_001004284	0.0188434	0.131429	0.816376	-1.22493	116.37	142.545	0.0156805	0.439411	0.811604	-1.23213	116.37	143.383
Fcgr2a	NM_053843	0.018855	0.131441	0.848013	-1.17923	54.7007	64.5046	0.910162	0.991911	1.00813	1.00813	54.7007	54.2596
Rin1	NM_139038.1	0.0188707	0.131482	1.17699	1.17699	126.764	107.702	0.71462	0.970494	0.975223	-1.02541	126.764	129.985
Mllt10	NM_001012162	0.0188833	0.131501	0.925477	-1.08052	631.961	682.848	0.00330374	0.248135	0.907681	-1.10171	631.961	696.237
Ercc8	NR_073139	0.0189101	0.131618	0.740207	-1.35097	36.5353	49.3582	0.0790387	0.675718	1.26123	1.26123	36.5353	28.968
Aebp1	NM_001100970	0.0189203	0.13162	0.828709	-1.2067	260.993	314.939	0.991674	0.998622	0.999162	-1.00084	260.993	261.212
Ppfibp1	NM_001107896	0.0189324	0.131635	0.91633	-1.09131	311.423	339.859	0.837981	0.986176	1.00771	1.00771	311.423	309.042
Mknk2	NM_001011985	0.018951	0.131696	1.06102	1.06102	1238.67	1167.43	0.616081	0.961289	1.01271	1.01271	1238.67	1223.12
Fstl1	NM_024369	0.0189768	0.131806	0.894243	-1.11826	903.379	1010.22	0.111316	0.732038	0.92689	-1.07888	903.379	974.635
Irf1	NM_012591	0.0189933	0.131852	0.857675	-1.16594	59.5126	69.3883	0.108314	0.730776	0.899574	-1.11164	59.5126	66.1564
Cfdp1	NM_199378	0.0190575	0.132229	0.941366	-1.06229	741.247	787.417	0.932257	0.993583	1.0022	1.0022	741.247	739.617
Apbb1	NM_080478	0.0190888	0.132377	1.04565	1.04565	4747.55	4540.28	0.825586	0.983606	1.0042	1.0042	4747.55	4727.68
Rem2	NM_022685	0.0191384	0.132651	1.09175	1.09175	438.818	401.939	0.500402	0.934978	0.975222	-1.02541	438.818	449.968
Caps2	NM_001108990	0.0191819	0.132853	0.650778	-1.53662	9.064	13.9279	0.0607055	0.632631	0.707125	-1.41418	9.064	12.8181
Cdca4	NM_001037214	0.0191934	0.132853	0.902731	-1.10775	159.708	176.917	0.693427	0.967407	0.982747	-1.01756	159.708	162.512
Hrh1	NM_017018	0.019202	0.132853	1.21664	1.21664	53.7514	44.18	0.33175	0.881108	1.08364	1.08364	53.7514	49.6025
Ndufs3	NM_001106489	0.0192081	0.132853	1.08108	1.08108	797.143	737.359	0.832689	0.985028	0.993014	-1.00704	797.143	802.752
Bdh1	NM_053995	0.0192175	0.132853	1.07208	1.07208	1364.05	1272.34	0.926104	0.992709	0.997252	-1.00276	1364.05	1367.81
Tmem230	NM_001048043	0.0192413	0.132949	1.07705	1.07705	347.833	322.951	0.309041	0.873569	1.03266	1.03266	347.833	336.832
Gpr68	NM_001108049	0.019256	0.132981	1.15452	1.15452	265.17	229.681	0.913387	0.99193	1.00667	1.00667	265.17	263.414
Cabin1	NM_053575	0.019339	0.133392	0.953387	-1.04889	1504.39	1577.95	0.885684	0.988854	0.997062	-1.00295	1504.39	1508.83
Chrna7	NM_012832	0.019343	0.133392	1.14508	1.14508	236.194	206.268	0.160999	0.780121	1.08438	1.08438	236.194	217.815
Spaca9	NM_181694	0.0193455	0.133392	0.623053	-1.605	7.31934	11.7475	0.261528	0.853462	0.793057	-1.26094	7.31934	9.22928
Ca4	NM_019174	0.0193828	0.13358	1.18043	1.18043	234.811	198.92	0.437106	0.916687	0.946717	-1.05628	234.811	248.027
Anapc5	NM_001080147	0.0194025	0.1336	0.954571	-1.04759	2686.63	2814.49	0.115244	0.740749	1.03191	1.03191	2686.63	2603.54
Morc2	NM_001106016	0.0194151	0.1336	0.936423	-1.06789	591.645	631.814	0.629559	0.965237	0.986477	-1.01371	591.645	599.756
Ehbp1l1	NM_001129997	0.0194159	0.1336	0.835437	-1.19698	123.869	148.269	0.107218	0.730776	0.883169	-1.13229	123.869	140.256
Rbm38	NM_001108965	0.0194488	0.13368	0.871538	-1.1474	86.8984	99.7069	0.107688	0.730776	0.909225	-1.09984	86.8984	95.5741
Dap3	NM_001011950	0.0194545	0.13368	1.09977	1.09977	610.14	554.787	0.753441	0.976526	1.01283	1.01283	610.14	602.411
Mrpl43	NM_001107598	0.0194607	0.13368	0.909327	-1.09971	326.466	359.019	0.0797607	0.676561	0.931078	-1.07402	326.466	350.632
Dnah1	NM_001033655	0.0194694	0.13368	0.687433	-1.45469	75.3961	109.678	0.0612128	0.632631	0.740366	-1.35068	75.3961	101.836
Sh3bp5l	NM_001127581	0.0194779	0.13368	1.06688	1.06688	822.729	771.157	0.191702	0.813694	1.03679	1.03679	822.729	793.533
Oxr1	NM_001197332	0.0194967	0.133705	1.08748	1.08748	923.369	849.086	0.362131	0.893749	0.967916	-1.03315	923.369	953.976
Sh2d3c	NM_001108579	0.019502	0.133705	1.09082	1.09082	487.599	447.003	0.234414	0.840108	0.956995	-1.04494	487.599	509.51
Myo7a	NM_153473	0.0195124	0.133705	0.775165	-1.29005	41.1618	53.1007	0.0690974	0.643777	0.819585	-1.22013	41.1618	50.2227
Skp1	NM_001007608	0.0195217	0.133705	1.04637	1.04637	5279.63	5045.65	0.587165	0.958876	1.01059	1.01059	5279.63	5224.31
Hk1	NM_012734	0.0195404	0.133719	1.03749	1.03749	6425.77	6193.57	0.953703	0.994847	0.999086	-1.00091	6425.77	6431.64
Dgcr6	NM_001107080	0.0195513	0.133719	1.07823	1.07823	998.408	925.97	0.131922	0.756926	0.952749	-1.04959	998.408	1047.92
Npepps	NM_080395	0.0195539	0.133719	0.958185	-1.04364	3502.33	3655.17	0.021044	0.467043	0.958658	-1.04312	3502.33	3653.37
Postn	NM_001108550	0.0195747	0.13373	0.761939	-1.31244	82.9515	108.869	0.0265516	0.512095	0.772228	-1.29495	82.9515	107.418
B3galt5	NM_001105887	0.0195757	0.13373	1.09598	1.09598	405.684	370.155	0.34726	0.887894	1.03748	1.03748	405.684	391.027
Mrap2	NM_001108774	0.0195901	0.13376	1.10607	1.10607	186.527	168.639	0.92553	0.992709	0.996013	-1.004	186.527	187.273
Gtf3c3	NM_001108239	0.0196172	0.133876	0.924953	-1.08114	278.463	301.056	0.731308	0.972392	0.988493	-1.01164	278.463	281.704
Kank2	NM_001270413	0.0196275	0.133878	0.902364	-1.1082	280.318	310.649	0.54983	0.951321	0.97388	-1.02682	280.318	287.836
Cdh20	NM_001012748	0.0196629	0.13405	0.866777	-1.1537	233.721	269.644	0.211384	0.828461	0.926069	-1.07983	233.721	252.38
Cyth1	NM_053910	0.019718	0.134348	0.920418	-1.08646	252.539	274.374	0.488544	0.934109	0.975498	-1.02512	252.539	258.882
Il6st	NM_001008725	0.0197268	0.134348	1.05715	1.05715	1798.44	1701.21	0.416796	0.911157	1.01953	1.01953	1798.44	1763.99
Wdr63	NM_001134736	0.0197703	0.134576	0.716348	-1.39597	50.5473	70.5625	0.0379546	0.557535	0.742764	-1.34632	50.5473	68.053
Slc25a27	NM_053500	0.019801	0.134716	0.935461	-1.06899	558.744	597.293	0.00249004	0.219459	0.917108	-1.09038	558.744	609.246
Mrpl41	NM_001013426	0.0199314	0.135505	1.08218	1.08218	563.654	520.851	0.423064	0.911849	1.02748	1.02748	563.654	548.577
Syngap1	NM_181092	0.0199374	0.135505	1.08075	1.08075	3528.65	3264.99	0.743162	0.974325	1.01099	1.01099	3528.65	3490.31
LOC100910996	NM_001271382	0.0199654	0.135626	1.10315	1.10315	379.783	344.273	0.930919	0.993583	1.00365	1.00365	379.783	378.404
Stambpl1	NM_001115048	0.0201591	0.136807	1.06901	1.06901	378.565	354.125	0.829692	0.983782	1.00616	1.00616	378.565	376.248
Slc2a6	NM_001106562	0.0201599	0.136807	1.09076	1.09076	563.858	516.941	0.997504	0.999227	1.00012	1.00012	563.858	563.793
Flnc	NM_001191862	0.0201808	0.136879	0.884556	-1.13051	232.532	262.88	0.0885324	0.691641	1.09529	1.09529	232.532	212.301
Ltbp2	NM_021586	0.020263	0.137367	0.80506	-1.24214	36.0491	44.7782	0.335502	0.883115	0.912898	-1.09541	36.0491	39.4886
Cdc20	NM_171993	0.0204291	0.138362	0.858927	-1.16424	104.702	121.899	0.795495	0.983448	1.01737	1.01737	104.702	102.914
Spata7	NM_138862	0.0204307	0.138362	0.911344	-1.09728	207.897	228.122	0.400222	0.904425	0.966655	-1.0345	207.897	215.069
Map4k5	NM_001192016	0.020517	0.138876	0.94004	-1.06378	492.445	523.856	0.439205	0.91773	0.979468	-1.02096	492.445	502.768
Mapk8ip1	NM_053777	0.0205847	0.139214	1.04719	1.04719	7311.99	6982.5	0.868374	0.987663	1.0033	1.0033	7311.99	7287.91
Wdr43	NM_001037791	0.0205879	0.139214	0.940317	-1.06347	453.212	481.978	0.88494	0.988854	0.996134	-1.00388	453.212	454.971
Mpv17l2	NM_001106072	0.0206757	0.139634	1.08023	1.08023	295.283	273.352	0.870232	0.987663	0.994611	-1.00542	295.283	296.883
Ndufv3	NM_022607	0.0206803	0.139634	0.91393	-1.09418	399.021	436.599	0.0641213	0.632631	0.930422	-1.07478	399.021	428.86
Rfng	NM_021849	0.0206815	0.139634	1.07979	1.07979	422.542	391.319	0.307374	0.872279	1.03435	1.03435	422.542	408.51
Hivep3	NM_001107972	0.0207257	0.139862	0.889157	-1.12466	1005.25	1130.57	0.954168	0.994847	0.99708	-1.00293	1005.25	1008.2
Sfmbt1	NM_031647	0.0207407	0.139892	0.929319	-1.07606	363.013	390.623	0.495525	0.934189	0.97851	-1.02196	363.013	370.986
Prelid3a	NM_001109570	0.0208177	0.14034	0.90962	-1.09936	162.484	178.628	0.0020049	0.196002	0.881362	-1.13461	162.484	184.355
Coro7	NM_001191639	0.0208303	0.140354	1.07719	1.07719	930.947	864.235	0.917837	0.992098	1.00332	1.00332	930.947	927.87
Magi2	NM_053621	0.0208425	0.140365	0.937236	-1.06697	1108.65	1182.89	0.493347	0.934189	0.980929	-1.01944	1108.65	1130.2
Usp36	NM_001107069	0.0208687	0.14047	0.934042	-1.07062	358.223	383.519	0.0884635	0.691641	0.950796	-1.05175	358.223	376.761
Irgq	NM_001135742	0.0208953	0.140578	1.06072	1.06072	3471.08	3272.37	0.26887	0.853462	1.02861	1.02861	3471.08	3374.54
Vars1	NM_053292	0.0209294	0.140736	0.931325	-1.07374	1020.84	1096.12	0.934999	0.993583	0.997484	-1.00252	1020.84	1023.42
Enah	NM_001012150	0.020988	0.141059	0.919062	-1.08807	444.069	483.176	0.731569	0.972392	1.0127	1.0127	444.069	438.5
Pgd	NM_001305435	0.0210211	0.14121	1.06963	1.06963	903.904	845.062	0.395147	0.902511	1.02507	1.02507	903.904	881.796
Swap70	NM_001106288	0.0210558	0.141327	0.920527	-1.08633	356.907	387.72	0.695993	0.96778	1.01424	1.01424	356.907	351.897
Myh7b	NM_001107794	0.0210597	0.141327	0.793914	-1.25958	34.1265	42.9852	0.0406023	0.570706	0.814304	-1.22804	34.1265	41.9088
Pcbd1	NM_001007601	0.021136	0.141767	1.12919	1.12919	106.462	94.2815	0.193952	0.817376	1.07042	1.07042	106.462	99.4585
Tecr	NM_138549	0.0211765	0.141967	1.06446	1.06446	2687.75	2525	0.223767	0.83333	0.967618	-1.03347	2687.75	2777.7
Anxa11	NM_001011918	0.0212289	0.142008	1.1215	1.1215	910.491	811.852	0.983126	0.997415	0.99895	-1.00105	910.491	911.448
Tbc1d8	NM_001191067	0.0212396	0.142008	0.918182	-1.08911	209.697	228.383	0.51182	0.940167	0.975793	-1.02481	209.697	214.9
Thra	NM_001017960	0.0212418	0.142008	0.922805	-1.08365	3043.09	3297.65	0.365412	0.894766	1.0321	1.0321	3043.09	2948.43
Ubqln2	NM_001108251	0.0212429	0.142008	1.05075	1.05075	4570.35	4349.59	0.660555	0.965571	0.990615	-1.00947	4570.35	4613.65
Rps26	NM_013224	0.0212466	0.142008	0.904886	-1.10511	1165.97	1288.52	0.292832	0.866103	0.955344	-1.04674	1165.97	1220.47
Fgd5	NM_001108637	0.0212525	0.142008	0.902535	-1.10799	276.495	306.354	0.612636	0.961289	0.977592	-1.02292	276.495	282.832
Serpine1	NM_012620	0.0212671	0.142008	0.655034	-1.52664	10.6531	16.2634	0.292104	0.866103	0.821343	-1.21752	10.6531	12.9703
Spin1	NM_001024796	0.021268	0.142008	0.915126	-1.09275	548.645	599.529	0.191354	0.813694	0.950838	-1.0517	548.645	577.012
Myh3	NM_012604	0.02128	0.142016	0.732392	-1.36539	27.9016	38.0965	0.15242	0.77264	0.822968	-1.21511	27.9016	33.9036
Cpd	NM_012836	0.0212911	0.142019	1.07384	1.07384	1368.71	1274.6	0.00132038	0.159574	1.10458	1.10458	1368.71	1239.13
Plec	NM_001164304	0.0213129	0.142093	0.860938	-1.16152	141.211	164.02	0.00616594	0.321159	0.836995	-1.19475	141.211	168.712
Slc8a1	NM_001270779	0.0213329	0.142155	1.48216	1.48216	150.178	101.324	0.289289	0.865003	1.19809	1.19809	150.178	125.347
Epha7	NM_134331	0.0213867	0.142394	1.09592	1.09592	970.822	885.85	0.342832	0.886521	1.03844	1.03844	970.822	934.888
Cntrob	NM_001134645	0.0213901	0.142394	0.861037	-1.16139	60.5707	70.3462	0.654152	0.965376	1.03029	1.03029	60.5707	58.7897
Baz2b	NM_001108260	0.0214231	0.142542	0.919253	-1.08784	393.514	428.08	0.28812	0.864381	1.04	1.04	393.514	378.38
Etfa	NM_001009668	0.0214522	0.142664	1.07578	1.07578	445.848	414.442	0.533653	0.945035	0.98056	-1.01983	445.848	454.687
[truncated: 11,296 more rows]
