# Supplementary material for: Early life phenobarbital exposure dysregulates the hippocampal transcriptome
Source: Front Pharmacol. 2024 Mar 28;15:1340691. doi: 10.3389/fphar.2024.1340691 (PMC11007044; doi:10.3389/fphar.2024.1340691)
Supplement: Supplementary file 2 [file Table3.xlsx]

## Sheet: S3 - DEGs - Phenobarbtial
Gene symbol	Transcript ID	P-value (PB vs Veh)	FDR step up (PB vs Veh)	Ratio (PB vs Veh)	Fold change (PB vs Veh)	LSMean(PB) (PB vs Veh)	LSMean(Veh) (PB vs Veh)
Nap1l5	NM_001044293	2.82733e-14	1.87932e-10	0.781027	-1.28037	1810.67	2318.31
Slc7a10	NM_053726	9.55398e-14	4.23369e-10	0.784267	-1.27508	317.793	405.21
Cygb	NM_130744	3.99431e-12	8.85006e-09	0.796608	-1.25532	244.813	307.32
Ndrg4	NM_031967	3.09476e-10	3.42848e-07	0.729745	-1.37034	2404.26	3294.66
Pygm	NM_012638	4.60028e-09	2.65896e-06	0.764054	-1.30881	182.716	239.14
Plxnb3	NM_001135878	1.25403e-08	6.41196e-06	1.44936	1.44936	464.736	320.649
Cd68	NM_001031638	4.54712e-08	1.67915e-05	1.9601	1.9601	30.8835	15.7561
Plek	NM_001025750	1.90836e-07	5.24434e-05	0.592085	-1.68895	19.3293	32.6462
Sst	NM_012659	1.92792e-07	5.24434e-05	0.768804	-1.30072	1591.32	2069.86
Acta1	NM_019212	2.57145e-07	6.21542e-05	0.721071	-1.38683	110.041	152.608
Slc13a5	NM_170668	9.15741e-07	0.000164512	0.765682	-1.30603	132.613	173.196
Pdyn	NM_019374	9.56452e-07	0.000169108	0.738177	-1.35469	176.956	239.721
Gpr83	NM_080411	1.07231e-06	0.00018276	0.7708	-1.29735	219.433	284.683
Lynx1	NM_001130546	1.24969e-06	0.000205104	0.788691	-1.26792	3797.19	4814.55
Catsperg	NM_001170340	2.24661e-06	0.000324635	1.38912	1.38912	114.713	82.5799
Scn1b	NM_017288	3.09246e-06	0.000374458	0.679444	-1.47179	540.791	795.931
Hpca	NM_017122	4.98948e-06	0.000526429	0.795901	-1.25644	8091.5	10166.5
Col16a1	NM_001302967	9.26529e-06	0.000801994	1.27324	1.27324	376.538	295.733
Meis2	NM_001107758	1.13039e-05	0.000920435	1.36395	1.36395	614.092	450.229
Cap2	NM_053874	1.22401e-05	0.000982341	0.779146	-1.28346	403.798	518.257
Aspm	NM_001105955	1.23402e-05	0.000982341	1.25138	1.25138	229.652	183.519
Ahnak	NM_001191951	1.30081e-05	0.00102325	1.26766	1.26766	503.732	397.37
Trim67	NM_001135715	1.5332e-05	0.00117046	1.25071	1.25071	333.314	266.499
Hjurp	NM_001191813	1.79272e-05	0.00129524	1.46699	1.46699	66.3309	45.2155
Ska2	NM_001009624	2.02534e-05	0.00142459	1.33099	1.33099	89.685	67.3821
Dmgdh	NM_139102	2.3742e-05	0.00157028	1.5926	1.5926	49.1315	30.8498
Ckap2	NM_001169139	3.73469e-05	0.00223644	1.35062	1.35062	113.812	84.2667
Enpp6	NM_001107311	4.31446e-05	0.00239985	1.57456	1.57456	59.0597	37.5087
Kcne5	NM_001101003	6.07027e-05	0.00304521	0.688274	-1.45291	82.3518	119.65
Adgre1	NM_001007557	6.33398e-05	0.00314194	1.39155	1.39155	131.774	94.6955
Col11a1	NM_013117	6.55218e-05	0.0031955	1.30378	1.30378	360.714	276.667
Pvalb	NM_022499	6.56214e-05	0.0031955	0.559998	-1.78572	37.3529	66.7018
Smoc2	NM_001106215	7.74931e-05	0.00360449	1.90715	1.90715	24.9076	13.0601
Klc1	NM_001081972	7.77098e-05	0.00360449	0.775527	-1.28945	1299.59	1675.75
Col27a1	NM_198747	7.77923e-05	0.00360449	1.35198	1.35198	277.957	205.592
Cd4	NM_012705	7.90229e-05	0.00364768	1.45617	1.45617	63.9818	43.9384
Espl1	NM_001170602	8.9718e-05	0.00384746	1.31079	1.31079	104.215	79.505
Tmem215	NM_001109613	0.000158942	0.00569535	0.749942	-1.33344	99.8701	133.17
Lamp5	NM_001014183	0.000162433	0.00577375	0.688006	-1.45348	96.0822	139.653
Hist1h2bq	NM_001107352	0.000167817	0.00590295	0.792954	-1.26111	300.661	379.166
Thbs3	NM_001305458	0.000177118	0.00613178	1.30586	1.30586	149.812	114.723
Hfe	NM_053301	0.00018061	0.00617422	0.11137	-8.9791	17.7899	159.738
Opalin	NM_001017386	0.000187477	0.00635797	0.371349	-2.69289	7.13447	19.2123
Kcng4	NM_001107435	0.00019074	0.00642001	0.627291	-1.59416	75.8979	120.993
Usp43	NM_001126303	0.00019852	0.00657094	1.39024	1.39024	201.798	145.154
Nnat	NR_073089	0.000270605	0.00814445	1.49782	1.49782	121.131	80.8712
Cenpw	NM_001246319	0.000285906	0.00847253	1.42983	1.42983	40.0955	28.0421
Ndrg4	NM_001271091	0.000290979	0.00854784	0.798707	-1.25202	358.588	448.96
Vof16	NR_037614	0.000382734	0.0102582	1.31639	1.31639	294.015	223.35
H19	NR_027324	0.0003883	0.0103656	1.52436	1.52436	54.2477	35.5872
Prkcd	NM_133307	0.000388301	0.0103656	1.26718	1.26718	221.514	174.809
Txnip	NM_001008767	0.000401751	0.0106255	1.26968	1.26968	754.282	594.072
Acacb	NM_053922	0.000407519	0.0107187	1.41659	1.41659	35.718	25.214
Rps19	NM_001037346	0.000407978	0.0107187	1.26405	1.26405	390.899	309.242
Cd74	NM_013069	0.000417814	0.0108273	1.53245	1.53245	30.2615	19.7471
Adra1d	NM_024483	0.000437758	0.0111486	0.793818	-1.25974	265.001	333.831
Spp1	NM_012881	0.000518266	0.012729	1.67427	1.67427	56.9552	34.0179
Klhdc1	NM_001108027	0.000542149	0.0131042	1.29989	1.29989	67.1899	51.6888
Adtrp	NM_001014144	0.000599612	0.014311	0.674816	-1.48189	16.2302	24.0513
Dmc1	NM_001130567	0.000605021	0.0143761	1.68561	1.68561	25.4763	15.114
Pla2g7	NM_001009353	0.000615999	0.0144684	1.42181	1.42181	58.0007	40.7937
Foxp2	NM_001271104	0.000647145	0.014962	1.47348	1.47348	65.9682	44.7705
Tacc3	NM_001004424	0.000668771	0.0153552	1.26266	1.26266	91.3739	72.3661
Fmo4	NM_144561	0.000696632	0.0156701	4.30139	4.30139	41.2402	9.58766
Caly	NM_138915	0.000824795	0.0179751	0.756383	-1.32208	176.289	233.068
Cpne9	NM_001024982	0.000841526	0.0182203	1.3737	1.3737	47.405	34.5089
Vip	NM_053991	0.000916454	0.0193848	0.796162	-1.25603	117.727	147.869
Vegfa	NM_001287113	0.000932779	0.0196831	1.84782	1.84782	9.68264	5.24003
Kitlg	NM_021844	0.000934347	0.019685	1.6062	1.6062	153.828	95.7711
Troap	NM_001271243	0.000985342	0.0203091	1.31058	1.31058	55.5131	42.3575
Cfd	NM_001077642	0.000990094	0.0203751	1.9201	1.9201	14.2849	7.43964
Cplx3	NM_001109295	0.00103581	0.0208638	1.78059	1.78059	163.165	91.6357
Lurap1l	NM_001025022	0.00104593	0.0210038	0.796307	-1.2558	60.2469	75.6579
Smtnl2	NM_001190998	0.00105068	0.0210217	1.48708	1.48708	28.1662	18.9407
Tac3	NM_019162	0.00111797	0.0219856	0.75797	-1.31931	62.3715	82.2875
Chrna2	NM_133420	0.00122407	0.0233469	0.766145	-1.30524	46.056	60.1139
Tmco4	NM_001034949	0.00122726	0.0233741	0.752872	-1.32825	28.3488	37.6542
Notum	NM_001013975	0.0012908	0.024211	0.688631	-1.45216	17.1799	24.9479
Tec	NM_053432	0.00129616	0.024211	1.36604	1.36604	71.8176	52.5737
Grid2ip	NM_001105910	0.00129669	0.024211	1.50474	1.50474	42.5967	28.3084
Ccrl2	NM_001108191	0.0013167	0.0244531	0.499552	-2.0018	3.37824	6.76254
St8sia2	NM_057156	0.00133477	0.0245767	1.31465	1.31465	156.5	119.043
Tnnt3	NM_001270677	0.00133685	0.0245811	0.333057	-3.00249	1.60007	4.8042
Nr4a2	NM_019328	0.00141679	0.0254978	1.27467	1.27467	953.226	747.823
Cdkn1c	NM_182735	0.00143901	0.0256437	1.37755	1.37755	244.947	177.814
Nnmt	NM_001106819	0.00146659	0.0259267	0.669928	-1.4927	21.252	31.7228
Mogat2	NM_001109436	0.0015328	0.0267766	1.45629	1.45629	32.151	22.0774
Tcf7l2	NM_001191052	0.00155866	0.0269803	1.26029	1.26029	159.773	126.775
Drc1	NM_001007009	0.00159429	0.0273478	1.37458	1.37458	198.825	144.645
Anks4b	NM_001127650	0.00181688	0.0298931	1.4291	1.4291	22.0307	15.4157
Mettl15	NM_001024981	0.00182116	0.0299264	1.48385	1.48385	16.5623	11.1617
Mapk15	NM_173331	0.00190552	0.030855	1.35082	1.35082	60.1438	44.5239
Lrp2	NM_030827	0.0020873	0.0327223	1.30226	1.30226	156.084	119.856
P2rx2	NM_053656	0.00215189	0.0334427	1.40745	1.40745	63.0627	44.8064
Dnaaf3	NM_001271115	0.00229456	0.035062	1.36443	1.36443	75.1507	55.0784
Kctd21	NM_001109151	0.00250386	0.0374004	0.76921	-1.30004	28.7648	37.3953
Pex11g	NM_001105902	0.00256391	0.0380834	1.46189	1.46189	25.4361	17.3995
Crip1	NM_001244867	0.00263082	0.038817	1.2972	1.2972	92.0394	70.9522
Tph2	NM_173839	0.00267345	0.0392716	0.676177	-1.4789	31.9977	47.3215
Lrguk	NM_001106589	0.00267997	0.0392806	1.48386	1.48386	29.5319	19.902
Ubxn10	NM_001013093	0.00269901	0.0394556	1.611	1.611	21.5372	13.3688
C3	NM_016994	0.00272146	0.0396718	1.36674	1.36674	40.2617	29.4583
Impg2	NM_139088	0.00273686	0.0397204	1.72844	1.72844	11.4147	6.60406
Cd84	NM_001192006	0.00286207	0.0408683	1.60509	1.60509	13.6549	8.50725
Nefh	NM_012607	0.00290457	0.041342	0.772868	-1.29388	1153.38	1492.34
Cdkn1a	NM_080782	0.00294165	0.0417802	1.2578	1.2578	134.521	106.95
Shtn1	NM_001079705	0.00298649	0.042147	1.41124	1.41124	143.643	101.785
Ddx59	NM_001005535	0.00303733	0.0425103	5.15117	5.15117	19.8507	3.85362
Enkur	NM_001106126	0.00303782	0.0425103	1.30047	1.30047	169.587	130.404
Fam161a	NM_001013876	0.00306871	0.0427625	1.28877	1.28877	47.5433	36.8905
Disc1	NM_175596	0.00317181	0.0436501	1.34175	1.34175	33.2359	24.7705
Cndp1	NM_001007687	0.00319673	0.0438985	1.25566	1.25566	75.9536	60.4888
Paqr6	NM_001191077	0.00333859	0.0451578	0.638319	-1.56661	11.6201	18.2042
Cdh7	NM_001012737	0.00337397	0.0453431	1.31425	1.31425	113.779	86.5739
Gabrr2	NM_017292	0.00348042	0.0460679	0.743497	-1.345	23.8671	32.1011
Gnb3	NM_021858	0.00348265	0.0460679	1.27895	1.27895	51.1559	39.9984
Vegfa	NR_105011	0.00355657	0.0468593	1.77385	1.77385	40.0317	22.5676
Kif18b	NM_001039019	0.00359822	0.0471015	1.2574	1.2574	78.3504	62.3116
Lrrc9	NM_001191613	0.00365974	0.047466	1.40637	1.40637	26.1847	18.6186
Slc10a1	NM_017047	0.00370122	0.0477421	2.07707	2.07707	5.87745	2.82968
Gsta1	NM_031509	0.00370753	0.0477421	1.2983	1.2983	274.932	211.764
Ero1b	NM_001191893	0.00383165	0.0487785	1.28489	1.28489	43.9563	34.2101
Fkbp1b	NM_022675	0.00385599	0.0490071	0.786304	-1.27177	59.6887	75.9105
Septin1	NM_001012460	0.00392059	0.0494394	0.647903	-1.54344	11.6933	18.0479
