# Supplementary material for: Early life phenobarbital exposure dysregulates the hippocampal transcriptome
Source: Front Pharmacol. 2024 Mar 28;15:1340691. doi: 10.3389/fphar.2024.1340691 (PMC11007044; doi:10.3389/fphar.2024.1340691)
Supplement: Supplementary file 3 [file Table6.xlsx]

## Sheet: S6 - Antibodies for immuno
Target	Concentration	Manufacturer
Parvalbumin	1:300	Sigma P3088
Opalin (Clone E8)	1:200	Santa Cruz sc376128
CD68 [ED1]	1:300	Abcam ab31630
GFAP	1:500	Abcam ab7260
