# Supplementary material for: Early life phenobarbital exposure dysregulates the hippocampal transcriptome
Source: Front Pharmacol. 2024 Mar 28;15:1340691. doi: 10.3389/fphar.2024.1340691 (PMC11007044; doi:10.3389/fphar.2024.1340691)
Supplement: Supplementary file 4 [file Table4.xlsx]

## Sheet: S4 - DEGs - Levetiracetam
Gene symbol	Transcript ID	P-value (Lev vs Veh)	FDR step up (Lev vs Veh)	Ratio (Lev vs Veh)	Fold change (Lev vs Veh)	LSMean(Lev) (Lev vs Veh)	LSMean(Veh) (Lev vs Veh)
Hfe	NM_053301	0.000141746	0.0336295	0.107432	-9.30822	17.1609	159.738
Slc4a4	NM_053424	2.95646e-09	1.31011e-05	0.749792	-1.3337	553.411	738.086
Tpcn2	NM_001107566	1.57685e-06	0.0017117	1.29887	1.29887	152.236	117.207
Cpne9	NM_001024982	2.60762e-05	0.010833	1.48828	1.48828	51.3589	34.5089
Slc1a2	NM_001302089	2.15242e-05	0.00985564	0.746943	-1.33879	1301.95	1743.04
Dnmt3a	NM_001003957	4.54931e-07	0.000766645	2.48185	2.48185	64.8383	26.125
Grin2b	NM_012574	1.12514e-06	0.00148493	0.754528	-1.32533	523.303	693.55
Fos	NM_022197	0.000172842	0.0364726	1.36939	1.36939	91.5035	66.8209
Npas4	NM_153626	7.49501e-06	0.0049571	1.54343	1.54343	80.622	52.2356
Rn18s	NR_046237	0.000100136	0.0271674	0.706262	-1.41591	89306	126449
Pah	NM_012619	3.74556e-06	0.002953	2.01509	2.01509	14.561	7.22599
LOC310926	NM_001025002	3.37654e-05	0.012604	0.660728	-1.51348	42.2343	63.9209
Pramef8	NM_001135782	0.000158235	0.0350596	0.714408	-1.39976	26.6513	37.3054
Slc1a2	NM_001035233	0.000103647	0.0275578	0.792201	-1.26231	265.262	334.841
Zbtb20	NM_001105880	4.97342e-06	0.00367315	0.705259	-1.41792	270.615	383.71
