# Supplementary material for: Early life phenobarbital exposure dysregulates the hippocampal transcriptome
Source: Front Pharmacol. 2024 Mar 28;15:1340691. doi: 10.3389/fphar.2024.1340691 (PMC11007044; doi:10.3389/fphar.2024.1340691)
Supplement: Supplementary file 5 [file Table1.xlsx]

## Sheet: S1 - Gene Lists for cell types
GABA Neuron				Microglia				Astrocyte				Oligodendrocyte
Gene Symbol	Transcript ID			Gene symbol	Transcript ID			Gene symbol	Transcript ID			Gene symbol	Transcript ID
B4galt6	NM_031740			Abcc4	NM_133411			Aass	NM_001100963			Agap1	NM_001108230
Calb1	NM_031984			Abl2	NM_001107186			Abcd2	NM_033352			Anp32b	NM_131911
Calb2	NM_053988			Adam17	NM_020306			Abhd3	NM_001106162			Apod	NM_012777
Camk1g	NM_182842			Adap2	NM_020101			Acot11	NM_001271383			Aspa	NM_024399
Cck	NM_012829			Adcy7	NM_053396			Acp6	NM_001031645			Atg4c	NM_001107948
Chgb	NM_012526			Adora3	NM_012896			Acsbg1	NM_134389			Bcas1	NM_145670
Crh	NM_031019			Adora3	NM_012896.1			Acsf2	NM_001034951			Bche	NM_022942
Crhbp	NM_139183			Adpgk	NM_001100723			Acsl6	NM_130739			Capn3	NM_017117
Eno2	NM_139325.1			Adprh	NM_183325			Acss1	NM_001106524			Ccp110	NM_001108501
Eno2	NM_139325			Aif1	NM_017196			Adcy2	NM_031007			Cd9	NM_053018
Entpd3	NM_178106			Akap13	NM_001106271			Adcyap1r1	NM_133511			Cdk19	NM_001107634
Epdr1	NM_001007625			Alox5	NM_012822			Adcyap1r1	NM_001270582			Cdkn1c	NM_182735
Fgf14	NM_022223			Alox5ap	NM_017260			Adcyap1r1	NM_001270580			Cdkn1c	NM_001033757
Gabra1	NM_183326			Ankrd44	NM_001191807			Adcyap1r1	NM_001270583			Cdkn1c	NM_001033758
Gabrb2	NM_012957			Apaf1	NM_023979			Adcyap1r1	NM_001270579			Cldn11	NM_053457
Gad1	NM_017007			Apbb1ip	NM_001100577			Adcyap1r1	NM_001270581			Cldnd1	NM_001006955
Gad2	NM_012563			Arhgap15	NM_001013917			Add3	NM_031552			Clmn	NM_001106755
Gda	NM_031776			Arhgap25	NM_001109247			Add3	NM_001164103			Cndp1	NM_001007687
Gng3	NM_053658			Arhgdib	NM_001009600			Adhfe1	NM_001025423			Cnp	NM_012809
Got1	NM_012571			Arrb2	NM_012911			Adora2b	NM_017161			Cntn2	NM_012884
Gpr158	NM_001170326			Atm	NM_001106821			Agl	NM_001108564			Creb5	NM_001134621
Gprasp1	NM_134386			Atp13a3	NM_001109369			Agt	NM_134432			Cryab	NM_012935
Gria4	NM_001113184			Atp1b3	NM_012913			Ahcyl1	NM_001108561			Dbndd2	NM_001047111
Gria4	NM_017263			B3gnt5	NM_053932			Aifm3	NM_001013977			Dync1li2	NM_031026
Gria4	NM_001113185			B4galt1	NM_053287			Ak4	NM_017135			Enpp2	NM_057104
Grik1	NM_001111114			Bin2	NM_001012223			Akt2	NM_017093			Erbb3	NM_017218
Grik1	NM_017241			Blnk	NM_001025767			Aldh1l1	NM_022547			Ermn	NM_001008311
Grik1	NM_001111117			Btk	NM_001007798			Aldh4a1	NM_001134698			Fa2h	NM_001135583
Grin2a	NM_012573			C1qa	NM_001008515			Aldh6a1	NM_031057			Fam107b	NM_001025034
Grin3a	NM_138546			C1qb	NM_019262			Aldh7a1	NM_001271105			Folh1	NM_057185
Grin3a	NM_001198583			C1qc	NM_001008524			Aldoc	NM_012497			Gjb1	NM_017251
Grpr	NM_012706			C3	NM_016994			Amt	NM_001014004			Golga7	NM_001007731
Hook1	NM_001107946			C5ar1	NM_053619			Apoe	NM_138828			Gpr37	NM_057201
Htr2a	NM_017254			Capns2	NM_001109380			Apoe	NM_001270681			Grem1	NM_019282
Itpr1	NM_001007235			Casp1	NM_012762			Apoe	NM_001270684			Hhip	NM_001191817
Itpr1	NM_001270597			Cass4	NM_001191744			Apoe	NM_001270682			Hip1	NM_001100475
Itpr1	NM_001270596			Ccr5	NM_053960			Appl2	NM_001108741			Hipk2	NM_001108622
Kcnc2	NM_139216			Cd163	NM_001107887			Aqp4	NM_001142366			Hsd11b1	NM_017080
Kcnc2	NM_139217			Cd180	NM_001106405			Aqp4	NM_001317749			Jam3	NM_001004269
Kcnh1	NM_031742			Cd274	NM_001191954			Aqp4	NM_012825			Kcnh8	NM_145095
Kcnip4	NM_181365			Cd300a	NM_001205348			Aqp4	NM_001270558			Kcnj2	NM_017296
Mrap2	NM_001108774			Cd4	NM_012705			Aqp4	NM_001270559			Klhl4	NM_001108244
Napb	NM_001191966			Cd53	NM_012523			Aqp9	NM_022960			Larp6	NM_001108154
Nptn	NM_019380			Cd68	NM_001031638			Arhgap5	NM_001047869			Lpar1	NM_053936
Nrip3	NM_001108498			Cd74	NM_013069			Arl6ip6	NM_001024310			Map4k4	NM_001106904
Nrsn1	NM_001106109			Cd84	NM_001192006			Aspg	NM_144750			Map6d1	NM_001108844
Nrxn3	NM_053817			Cd86	NM_020081			Asrgl1	NM_145089			Mbp	NM_001025294
Oxct1	NM_001127580			Cd93	NM_053383			Atl2	NM_001100671			Mbp	NM_001025291
Pcp4	NM_013002			Cebpb	NM_024125			Atp13a4	NM_001191658			Mbp	NM_017026
Pld5	NM_001191674			Cebpb	NM_001301720			Atp1a2	NM_012505			Mbp	NM_001025289
Prkcb	NM_001172305			Cebpb	NM_001301715			Atp1b2	NM_012507			Mbp	NM_001025293
Prkcb	NM_012713			Chd1	NM_001107465			Axl	NM_031794			Mbp	NM_001025292
Pvalb	NM_022499			Clec9a	NM_001109354			Axl	NM_001013147			Mobp	NM_012720
Rab3b	NM_031091			Cmklr1	NM_022218			Bbox1	NM_022629			Mog	NM_022668
Rcan2	NM_175578			Cmtm3	NM_001106164			Bbs2	NM_053618			Ndrg1	NM_001011991
Rgs4	NM_017214			Cmtm6	NM_001007802			Bcan	NM_012916			Nek7	NM_001108346
Rxfp1	NM_201417			Cmtm7	NM_001109300			Bcan	NM_001033665			Ninj2	NM_021595
Scg2	NM_022669			Cnpy3	NM_001134710			Bdh2	NM_001106473			Olig1	NM_021770
Scn1a	NM_030875			Crem	NM_001110860			Bmpr1a	NM_030849			Olig2	NM_001100557
Scn8a	NM_019266			Crem	NM_001271246			Bmpr1b	NM_001024259			Opalin	NM_001017386
Serpini1	NM_053779			Crem	NM_001271102			Btbd17	NM_001134534			Pcdh15	NM_001271377
Sgtb	NM_181629			Csf1r	NM_001029901			C4a	NM_031504			Pcsk6	NM_012999
Slc12a5	NM_134363			Csf2ra	NM_001037660			Cachd1	NM_001191758			Pde8a	NM_198767
Slc17a7	NM_053859			Ctsb	NM_022597			Cadm1	NM_001012201			Pdgfra	NM_012802
Slc24a3	NM_053505			Ctsc	NM_017097			Camk2g	NM_133605			Pip4k2a	NM_053926
Slc2a13	NM_133611			Ctss	NM_017320			Cbr3	NM_001107110			Plcl1	NM_053456
Slc32a1	NM_031782			Cttnbp2nl	NM_001107712			Cbs	NM_012522			Plekhh1	NM_001108036
Slc7a14	NM_001134615			Cx3cr1	NM_133534			Ccdc80	NM_022543			Pllp	NM_022533
Sst	NM_012659			Cxcl16	NM_001017478			Cd38	NM_013127			Plp1	NM_030990
Sv2b	NM_057207			Cybb	NM_023965			Cdh2	NM_031333			Ppp1r14a	NM_130403
Syn1	NM_001110782			Cyfip1	NM_001107517			Cdh20	NM_001012748			Prrg1	NM_001191888
Syn1	NM_019133			Cytip	NM_001012086			Cers1	NM_001044230			Ptp4a2	NM_053475
Synj1	NM_053476			Daglb	NM_001107120			Chi3l1	NM_053560			Ptpdc1	NM_001106104
Synpr	NM_023974			Ddx21	NM_001037201			Chi3l1	NM_001309820			Qdpr	NM_022390
Syp	NM_012664			Dgka	NM_080787			Chpt1	NM_001007750			Rapgef5	NM_001047915
Syt4	NM_031693			Dhrs9	NM_130819			Chrdl1	NM_199502			S1pr5	NM_021775
Sytl5	NM_178333			Dock11	NM_001191760			Chst10	NM_080397			Sh3pxd2a	NM_001107606
Tac3	NM_019162			Dock8	NM_001037793			Cideb	NM_001108869			Slain1	NM_001014139
Thrb	NM_012672			Edem1	NM_001305279			Ckb	NM_012529			Slc44a1	NM_001033852
Thrb	NM_001270854			Egr3	NM_017086			Cldn10	NM_001106058			Slc44a1	NM_053492
Tmem130	NM_001170399			Eif4a3	NM_001100158			Clu	NM_053021			Smoc1	NM_001002835
Trhde	NM_001108991			Elf1	NM_053520			Clybl	NM_001100685			Sox10	NM_019193
Tspyl2	NM_001191618			Emb	NM_053719			Cntfr	NM_001003929			Sox8	NM_001106989
Vamp1	NM_013090			Eml4	NM_001108008			Col16a1	NM_001302967			St18	NM_153310
Vip	NM_053991			Ets2	NM_001107107			Cpe	NM_013128			Synj2	NM_001113371
Vwc2	NM_001109312			Etv6	NM_001037353			Crb1	NM_001107182			Synj2	NM_032071
Ywhah	NM_013052			Evi2b	NM_001271482			Crb2	NM_001135761			Synj2	NM_001113372
Zcchc12	NM_001014065			F13a1	NM_021698			Crot	NM_031987			Tf	NM_001013110
				Fcer1g	NM_001131001			Csgalnact1	NM_001107309			Tgfa	NM_012671
				Fcgr1a	NM_001100836			Cth	NM_017074			Thbs2	NM_001169138
				Fcgr2a	NM_053843			Ctnnd2	NM_001271502			Tmc7	NM_001191950
				Fcgr2b	NM_175756			Cybrd1	NM_001011954			Tmem125	NM_001107967
				Fcgr3a	NM_207603			Cyp7b1	NM_019138			Tmem144	NM_001108551
				Fgd2	NM_001107617			Dag1	NM_053697			Tmem63a	NM_001134496
				Fgd4	NM_139263			Dclk2	NM_001009691			Tnr	NM_013045
				Fgl2	NM_053455			Dclk2	NM_001195832			Tp53inp2	NM_001270947
				Fkbp5	NM_001012174			Ddah1	NM_022297			Trim59	NM_001108945
				Fnip2	NM_001271167			Ddhd1	NM_001033066			Tulp4	NM_001109137
				Folr2	NM_001106283			Ddo	NM_001109465			Tyms	NM_019179
				Gal3st4	NM_001109064			Decr1	NM_057197			Ugt8	NM_019276
				Gla	NM_001108820			Dennd1a	NM_001191747			Vcan	NM_053663
				Gmfg	NM_181091			Dhtkd1	NM_001025720			Vcan	NM_001170560
				Gna13	NM_001013119			Dio2	NM_031720			Vcan	NM_001170558
				Gnai3	NM_013106			Dlg5	NM_001372003			Vcan	NM_001170559
				Gnb4	NM_001013910			Dmp1	NM_203493			Zdhhc9	NM_001039016
				Gpr34	NM_001024925			Dnai1	NM_001024342
				Gpr84	NM_001109509			Dock7	NM_001191574
				Gpx1	NM_030826			Dpy19l3	NM_001135835
				Havcr2	NM_001100762			Dzip1l	NM_001014095
				Hck	NM_013185			Echdc2	NM_001106675
				Hcls1	NM_001011898			Ednrb	NM_017333
				Hif1a	NM_024359			Efemp1	NM_001012039
				Hk2	NM_012735			Egfr	NM_031507
				Hmox1	NM_012580			Elovl2	NM_001109118
				Hpgds	NM_031644			Emx2	NM_001109169
				Hps3	NM_001107664			Enho	NM_001282336
				Ier5	NM_001025137			Eno1	NM_012554
				Ifi30	NM_001030026			Eno1	NM_001109908
				Igsf10	NM_198768			Entpd2	NM_172030
				Igsf6	NM_133542			Ephx2	NM_022936
				Ikbip	NM_001009430			Erbb2	NM_017003
				Ikzf1	NM_001107237			Etv4	NM_001108299
				Il10ra	NM_057193			Evc	NM_001170439
				Il13ra1	NM_145789			Exd1	NM_001107761
				Il18	NM_019165			Ezr	NM_019357
				Il6r	NM_017020			F3	NM_013057
				Inpp5d	NM_019311			Fabp7	NM_030832
				Ipcef1	NM_001170799			Fads1	NM_053445
				Irak3	NM_001108101			Fads2	NM_031344
				Irf8	NM_001008722			Fam107a	NM_001025129
				Itgam	NM_012711			Fam163a	NM_001109072
				Itgb2	NM_001037780			Fam167a	NM_001109102
				Kbtbd8	NM_001109250			Fam181b	NM_001109150
				Klhl6	NM_001105867			Fam20a	NM_001012237
				Laptm5	NM_053538			Farp1	NM_001107287
				Lcp1	NM_001012044			Fat1	NM_031819
				Lgmn	NM_022226			Fbxo2	NM_053511
				Lhfpl2	NM_001106402			Fezf2	NM_001107251
				Lims1	NM_001145456			Fgd6	NM_001137645
				Lpcat2	NM_001271344			Fgf2	NM_019305
				Lpxn	NM_001009649			Fgfbp3	NM_001109165
				Ly86	NM_001106128			Fgfr1	NM_024146
				Lyn	NM_001111098			Fgfr3	NM_053429
				Lyn	NM_030857			Fgfrl1	NM_199114
				Lyve1	NM_001106286			Ficd	NM_001010946
				Mafb	NM_019316			Fjx1	NM_001108955
				Map2k3	NM_001100674			Fkbp10	NM_001014120
				Map2k3	NM_001100674.1			Fmo1	NM_012792
				Map3k8	NM_053847			Fmo4	NM_144561
				Mastl	NM_001107369			Frem2	NM_001245978
				Mfsd1	NM_001191847			Frmpd1	NM_001107937
				Milr1	NM_021585			Fut10	NM_001012360
				Mios	NM_001173554			Fut9	NM_053465
				Mis18bp1	NM_001109531			Fxyd1	NM_031648
				Mknk1	NM_001044267			Fzd2	NM_172035
				Mmp19	NM_001107159			Gabbr1	NM_031028
				Mob1a	NM_001033891			Gabra2	NM_001135779
				Mob3c	NM_001107960			Gabrb1	NM_012956
				Mpeg1	NM_001305460			Gabrg1	NM_080586
				Mpeg1	NM_022617			Gdf10	NM_024375
				Mrc1	NM_001106123			Gdpd2	NM_001106944
				Mthfd1l	NM_001108462			Gfap	NM_017009
				Mthfd2	NM_001109398			Gja1	NM_012567
				Myc	NM_012603			Gjb2	NM_001004099
				Myof	NM_001354115			Gjb6	NM_053388
				Naga	NM_001012120			Glb1l	NM_001127529
				Nckap1l	NM_001108119			Gldc	NM_001107583
				Nfkb1	NM_001276711			Gli1	NM_001191910
				Nlrp3	NM_001191642			Gli2	NM_001107169
				Olfml3	NM_001107708			Gli3	NM_080405
				P2ry12	NM_022800			Glud1	NM_012570
				P2ry13	NM_001002853			Gna14	NM_001013151
				Pabpc1	NM_134353			Gpam	NM_017274
				Pabpc4	NM_001100538			Gpc4	NM_001014108
				Pag1	NM_022253			Gpc5	NM_001107285
				Panx1	NM_199397			Gpm6a	NM_178105
				Panx1	NM_001270548			Gpr156	NM_153295
				Parvg	NM_001130583			Gpr19	NM_080579
				Pde3b	NM_017229			Gpr37l1	NM_145784
				Pdgfb	NM_031524			Gramd1c	NM_001191826
				Peli1	NM_001100565			Grin2c	NM_012575
				Pgm2	NM_001106007			Grm3	NM_001105712
				Pik3ap1	NM_001106368			Gstm1	NM_017014
				Pik3cg	NM_001371300			Gys1	NM_001109615
				Pik3r5	NM_001191923			Heph	NM_133304
				Pla2g4a	NM_133551			Hgf	NM_017017
				Plcb2	NM_053478			Hhatl	NM_001106868
				Plcg2	NM_017168			Hibch	NM_001013112
				Plekho1	NM_001025119			Hif3a	NM_022528
				Plin2	NM_001007144			Hmgn3	NM_001201353
				Plxdc2	NM_001108422			Hmgn3	NM_001201354
				Ptafr	NM_053321			Hmgn3	NM_001007020
				Ptgs1	NM_017043			Hmgn3	NM_001201355
				Ptpn6	NM_053908			Hopx	NM_133621
				Ptprc	NM_001109890			Hrh1	NM_017018
				Ptprc	NM_001109887			Hsdl2	NM_001025697
				Ptprc	NM_001109888			Htra1	NM_031721
				Ptprc	NM_001109889			Id4	NM_175582
				Pygl	NM_022268			Igdcc4	NM_001108767
				Rab20	NM_001109535			Igsf1	NM_175763
				Ranbp2	NM_001191604			Il33	NM_001014166
				Rassf5	NM_019365			Impg2	NM_139088
				Rbm47	NM_001005882			Iqub	NM_001034130
				Rcor1	NM_001305463			Itga7	NM_030842
				Rgs10	NM_019337			Itih3	NM_017351
				Rhoh	NM_001013430			Kcne5	NM_001101003
				Rilpl2	NM_001004205			Kcng4	NM_001107435
				Rin2	NM_001107786			Kcnn3	NM_019315
				Rnaset2	NM_001106210			Kirrel2	NM_001271398
				Rp2	NM_001109012			Klf15	NM_053536
				Runx1	NM_017325			Lcat	NM_017024
				Samhd1	NM_001191743			Lfng	NM_133393
				Sat1	NM_001007667			Lgi4	NM_199499
				Sdcbp	NM_031986			Lgr4	NM_173328
				Selplg	NM_001013230			Lhx2	NM_001106571
				Serpinb9	NM_001007732			Lix1	NM_001106214
				Sfmbt2	NM_001107364			Lpin3	NM_001014184
				Sgk1	NM_001193569			Lrp4	NM_031322
				Sgk1	NM_001193568			Lrrc23	NM_001013165.1
				Sgk1	NM_019232			Lrrc23	NM_001013165
				Sh2b3	NM_031621			Lrrc9	NM_001191613
				Skap2	NM_130413			Lsamp	NM_017242
				Sla	NM_178097			Ltbp1	NM_021587
				Slc15a4	NM_144758			Macf1	NM_001135758
				Slc1a5	NM_175758			Maob	NM_013198
				Slc25a37	NM_001013996			Mapk4	NM_019319
				Slc2a5	NM_031741			Megf10	NM_001100657
				Slc7a7	NM_031341			Meis2	NM_001107758
				Smap2	NM_001100669			Mfap3l	NM_001012049
				Soat1	NM_031118			Mfge8	NM_012811
				Socs6	NM_001271149			Mfge8	NM_001040186
				Sorl1	NM_053519			Mgst1	NM_134349
				Spata13	NM_001191686			Mlc1	NM_001108105
				Spry1	NM_001106427			Mmd2	NM_001037217
				Srgap2	NM_001134958			Mras	NM_012981
				Ssh2	NM_001107024			Msi1	NM_148890
				St6gal1	NM_001113344			Mt3	NM_053968
				St6gal1	NM_147205			Myom3	NM_001372118
				St8sia4	NM_053914			Myom3	NM_001107987
				Stx4	NM_031125			Naaa	NM_001010967
				Swap70	NM_001106288			Nadk2	NM_001044252
				Syap1	NM_001004253			Naprt	NM_207609
				Syk	NM_012758			Nav2	NM_138529
				Tagap	NM_001309449			Ncan	NM_031653
				Tbxas1	NM_012687			Ndp	NM_001108814
				Tgfbr1	NM_012775			Ndp	NM_001108814.1
				Tgif1	NM_001015020			Ndrg2	NM_001270864
				Tlr2	NM_198769			Ndrg2	NM_001270862
				Tlr3	NM_198791			Ndrg2	NM_133583
				Tlr6	NM_207604			Ndrg2	NM_001270863
				Tlr7	NM_001097582			Nek8	NM_001105804
				Tm6sf1	NM_001108490			Nfia	NM_012988
				Tmem106a	NM_001024967			Nkain4	NM_001106550
				Tnfrsf1b	NM_130426			Notch2	NM_024358
				Trem2	NM_001106884			Nphp3	NM_001191882
				Trim34	NM_001276491			Nphs1	NM_022628
				Tyrobp	NM_212525			Nqo1	NM_017000
				Ubac2	NM_001034937			Nr1d1	NM_001113422
				Ucp2	NM_019354			Nr1d1	NM_145775
				Usp15	NM_145184			Nr2e1	NM_001113197
				Usp36	NM_001107069			Ntm	NM_017354
				Usp53	NM_001106468			Ntrk2	NM_001163168
				Wdr91	NM_001127298			Ntrk2	NM_012731
				Xbp1	NM_001004210			Ntsr2	NM_022695
				Zfp36l2	NM_001036626.1			Nudt12	NM_001109010
				Zfp36l2	NM_001036626			Oaf	NM_001014090
				Znrf2	NM_001108628			Oat	NM_022521
								Oplah	NM_053904
								Otx1	NM_013109
								P4ha3	NM_198775
								Pacrg	NM_001077677
								Pamr1	NM_001107755
								Paqr6	NM_001191077
								Paqr7	NM_001034081
								Paqr8	NM_001014099
								Pard3b	NM_001191808
								Pax6	NM_013001
								Pbx1	NM_001100681
								Pbx1	NM_001134862
								Pbxip1	NM_001100976
								Pde9a	NM_138543
								Per3	NM_023978
								Pex11a	NM_053487
								Pfkm	NM_031715
								Pgm1	NM_017033
								Phf21b	NM_001130680
								Phka1	NM_022626
								Phkg1	NM_031573
								Pipox	NM_001012009
								Pla2g3	NM_001106015
								Pla2g7	NM_001009353
								Plcd4	NM_080688
								Pld2	NM_033299
								Plin5	NM_001134637
								Plod2	NM_175869
								Plod2	NM_001142915
								Plxnb1	NM_001108188
								Pm20d1	NM_001109068
								Pmm1	NM_001008323
								Pnisr	NM_001025274
								Polr3h	NM_001127295
								Pon2	NM_001013082
								Pou3f2	NM_172085
								Pou3f3	NM_138837
								Pou3f4	NM_017252
								Ppara	NM_013196
								Ppargc1a	NM_031347
								Ppp1r1b	NM_138521
								Ppp1r3c	NM_001012072
								Prdx6	NM_053576
								Prex2	NM_001107899
								Prkd1	NM_001276715
								Proca1	NM_001025758
								Prss35	NM_001008560
								Psd2	NM_001107395
								Ptar1	NM_001105760
								Ptch1	NM_053566
								Ptpn13	NM_001100789
								Ptprf	NM_019249
								Ptx3	NM_001109536
								Pxmp2	NM_031587
								Pygb	NM_013188
								Rab30	NM_001015012
								Rab34	NM_001012140
								Rapgef3	NM_021690
								Rasa2	NM_001105724
								Raver2	NM_001191867
								Rfx2	NM_001106877
								Rfx3	NM_001012172
								Rgma	NM_001107524
								Rgr	NM_001107299
								Rgs20	NM_001127495
								Rlbp1	NM_001106274
								Rnf182	NM_001109117
								Rorb	NM_001270958
								Rpe65	NM_053562
								S1pr1	NM_017301
								Sall2	NM_001107262
								Scara3	NM_001108870
								Scg3	NM_053856
								Sctr	NM_031115
								Sdc2	NM_013082
								Sdc4	NM_012649
								Sec14l2	NM_053801
								Selenbp1	NM_080892.1
								Selenbp1	NM_080892
								Sema4a	NM_001012078
								Sema4b	NM_001170462
								Serhl2	NM_001130579
								Serpine2	NM_019197
								Sfxn5	NM_153298
								Slc13a3	NM_022866
								Slc13a5	NM_170668
								Slc14a1	NM_019346
								Slc15a2	NM_031672
								Slc1a2	NM_001302089
								Slc1a2	NM_001035233
								Slc1a2	NM_017215
								Slc1a3	NM_019225
								Slc1a3	NM_001289943
								Slc1a3	NM_001289942
								Slc1a3	NM_001289941
								Slc1a4	NM_198763
								Slc20a1	NM_031148
								Slc22a4	NM_022270
								Slc25a18	NM_001044280
								Slc25a33	NM_001127574
								Slc25a34	NM_001013936
								Slc26a6	NM_001143817
								Slc27a1	NM_053580
								Slc2a10	NM_001108963
								Slc2a4	NM_012751
								Slc30a10	NM_001105985
								Slc39a12	NM_001106124
								Slc41a1	NM_001108855
								Slc4a4	NM_053424
								Slc6a11	NM_024372
								Slc7a10	NM_053726
								Slc7a11	NM_001107673
								Slc7a2	NM_001134686
								Slc9a3r1	NM_021594
								Slco1c1	NM_053441
								Slitrk2	NM_001107587
								Smo	NM_012807
								Smox	NM_001134854
								Sncaip	NM_001107379
								Snta1	NM_001100901
								Sorcs2	NM_001107225
								Sox2	NM_001109181
								Sox9	NM_080403
								Sparcl1	NM_012946
								Spire1	NM_001107381
								St6galnac5	NM_001271361
								Ston2	NM_001135874
								Sugct	NM_001014146
								Sypl2	NM_001108563
								Tekt5	NM_001014224
								Tfap2c	NM_201420
								Tfcp2l1	NM_001107170
								Tlcd1	NM_001013858
								Tmem164	NM_001109014
								Tmem218	NM_001008325
								Tmem47	NM_001109317
								Tnc	NM_053861
								Tnik	NM_001106422
								Tox	NM_001108654
								Tril	NM_001034010
								Trim9	NM_130420
								Trpm3	NM_001354180
								Trpm3	NM_001191562
								Trps1	NM_001134837
								Tspan7	NM_001108815
								Tst	NM_012808
								Ttpa	NM_013048
								Ttyh1	NM_001106225
								Tubb2b	NM_001013886
								Ugp2	NM_001024743
								Vav3	NM_001191714
								Vegfa	NM_001287113
								Vegfa	NR_105011
								Vegfa	NM_001287114
								Vegfa	NM_001287111
								Vegfa	NM_001287112
								Vegfa	NM_001110336
								Vegfa	NM_001287108
								Vegfa	NM_001317043
								Vegfa	NM_001110333
								Vegfa	NM_001110334
								Vegfa	NM_001287110
								Vegfa	NM_001110335
								Vegfa	NM_001287107
								Vegfa	NM_031836
								Veph1	NM_001014171
								Vnn1	NM_001025623
								Wdr63	NM_001134736
								Wfs1	NM_031823
								Wnt7a	NM_001100473
								Wnt7b	NM_001009695
								Zbtb20	NM_001105880
								Zfyve21	NM_001108725
								Zhx3	NM_001047097
