# Supplementary material for: Early life phenobarbital exposure dysregulates the hippocampal transcriptome
Source: Front Pharmacol. 2024 Mar 28;15:1340691. doi: 10.3389/fphar.2024.1340691 (PMC11007044; doi:10.3389/fphar.2024.1340691)
Supplement: Supplementary file 6 [file Table5.xlsx]

## Sheet: S5 - qPCR primer and flurophore
mRNA Target	Fluorophore	Unique Assay ID
Actin	FAM	qRnoCIP0050804
Actin	TEX	qRnoCIP0050804
Gad1	Cy5	qRnoCIP0027903
Parvalbumin	Hex	qRnoCIP0038087
Aif1	Cy5	qRnoCEP0024345
CD68	FAM	qRnoCEP0027032
GFAP	TEX	qRnoCEP0027544
VegFa	Cy5	qRnoCEP0023990
Olig2	Hex	qRnoCEP0027816
Opalin	Tex	qRnoCEP0038380
